# Supplementary material for: 4,6-Bis(4-fluoro­phen­yl)-2-phenyl-1H-indazol-3(2H)-one
Source: Acta Crystallogr Sect E Struct Rep Online. 2011 May 7;67(Pt 6):o1346–7. doi: 10.1107/S1600536811016369 (PMC3120412; doi:10.1107/S1600536811016369)
Supplement: Supplementary file 1 [file e-67-o1346-sup1.cif]

##############################################################################
###                                                                        ###
###           Electronic papers (Acta Crystallographica Section C)         ###
###                                                                        ###
##############################################################################
#                                                                            #
# This paper is published electronically. It meets the data-validation       #
# criteria for publication in Acta Crystallographica Section C.              #
# The submission has been checked by a Section C Co-editor though the text   #
# in _publ_section_comments is the responsibility of the authors.            #
#                                                                            #
# Electronic papers are listed in the printed contents pages of an issue of  #
# Acta Crystallographica Section C within two months of acceptance and are   #
# available by email and via the online contents pages for that issue.       #
#                                                                            #
# Software is freely available for graphical display of the structure(s) in  #
# this CIF.  For information consult the CIF home page http://www.iucr.org/  #
# cif/home.html                                                              #
#                                                                            #
#            Copyright International Union of Crystallography                #
#                                                                            #
##############################################################################
data_global
_audit_creation_method     'PLATON <TABLE ACC> option'
_journal_date_recd_electronic     2011-03-26
_journal_date_accepted     2011-04-29
_journal_name_full     'Acta Crystallographica, Section E'
_journal_year     2011
_journal_volume     67
_journal_issue      6
_journal_page_first     eo1346
_journal_page_last     eo1347
_journal_paper_category     QO
_journal_coeditor_code     QK2004
_publ_contact_author_name
; Dr. Mehmet Akkurt
;
_publ_contact_author_address
; Department of Physics,
  Faculty of Sciences,
  Erciyes University,
  38039 Kayseri,
  Turkey
;
_publ_contact_author_email     akkurt@erciyes.edu.tr
_publ_contact_author_fax     '+90-352-4374933'
_publ_contact_author_phone     '+90-352-4374901 ext. 33106'
_publ_section_title
;
4,6-Bis(4-fluorophenyl)-2-phenyl-1<i>H</i>-indazol-3(2<i>H</i>)-one
;
loop_
    _publ_author_name
    _publ_author_address
    'R. J. Butcher'
;
Department of Chemistry,
Howard University,
525 College Street NW,
Washington,
DC 20059,
USA
;
    'M. Akkurt'
;
Department of Physics,
Faculty of Sciences,
Erciyes University,
38039 Kayseri,
Turkey
;
    'S. Samshuddin'
;
Department of Studies in Chemistry,
Mangalore University,
Mangalagangotri 574 199,
India
;
    'B. Narayana'
;
Department of Studies in Chemistry,
Mangalore University,
Mangalagangotri 574 199,
India
;
    'H. S. Yathirajan'
;
Department of Studies in Chemistry,
University of Mysore,
Manasagangotri,
Mysore 570 006,
India
;
_publ_section_abstract
;
In the title compound, C~25~H~16~F~2~N~2~O, the pyrazole ring is almost planar
(r.m.s. deviation = 0.028 \%A) and makes a dihedral angle of 5.86(11)\% with
the indazole benzene ring. The dihedral angle between the pyrazole ring and
the unsubstituted phenyl ring is 28.19(11)\%. The dihedral angles between the
unsubstituted phenyl and the two fluorophenyl groups are 57.69(10) and
18.01(10)\%. In the crystal, molecules are linked by intermolecular N---H...O
and C---H...F interactions, forming <i>R</i>~3~^2^(19) graph-set motifs along
the <i>b</i> axis. The crystal structure is further consolidated by \p--\p
stacking [centroid--centroid distances = 3.5916(13) and 3.6890(13) \%A] and
C---H...\p interactions.
;
_publ_section_comment
;
In last few decades, much attention has been paid to the synthesis of
heterocycles containing 1,2-diazole systems like indazole mainly due to their
broad spectrum of pharmacological properties. Indazole derivatives possess
variety of pharmacological activities such as analgesic, anti inflammatory,
antidepressant, antihypertensive, antiviral and anticancer activities (Jain
<i>et al.</i>, 1987; Palazzo <i>et al.</i>, 1966; Popat <i>et
al.</i>, 2003;
Beylin <i>et al.</i>, 1991; George <i>et al.</i>, 1998; Roman,
1990).
The crystal structure of indazole derivative, <i>viz</i>.,
1,2,4,5-tetrahydro-7-methoxy-3<i>H</i>-benz[<i>g</i>]indazol-3-one monohydrate
(van der Helm <i>et al.</i>, 1979) has been reported. Also the crystal
structure of methyl 4,6-bis(4-fluorophenyl)-2-oxocyclohex-3-ene-1-carboxylate,
the precursor of the title compound, has been reported (Fun <i>et al.</i>,
2010). In view of the importance of indazole derivatives, the title
compound
(I) is synthesized and its crystal structure is reported here.
The pyrazole ring (N1/N2/C1/C2/C7) in (I), (Fig. 1), is almost planar with the
largest deviations from the mean plane being 0.039(2) \%A for C7 and -0.035(2)
\%A for N2. The sum of the surrounding angles around N1 in the pyrazole ring
is 358.15(15)\%, in accordance with the <i>sp</i>^2^ hybridization of the N1
atom (Susindran <i>et al.</i>, 2010). The C1---N1 and C7---N2 bond
lengths in
the pyrazole ring are 1.390(2) and 1.367(3) \%A, respectively. The values of
these distances are shorter than the pertinent single bond length of 1.443 \%A
and are longer than the double bond length of 1.269 \%A (Jin <i>et al.</i>,
2004). This case indicates electron delocalization.
The dihedral angle between the pyrazole ring and the indazole benzene ring in
(I), (Fig. 1), is 5.86(11)\%. The dihedral angle between the two fluorophenyl
groups is 42.56(11)\%, and the dihedral angle between the five-membered
pyrazole ring and the unsubstituted phenyl ring is 28.19(11)\%. The
unsubstituted phenyl ring and the two fluorophenyl groups
make dihedral angles of 57.69(10) and 18.01(10)\%, respectively, with
each other.
In the crystal structure, molecules are linked by intermolecular N---H...O and
C---H...F interactions, forming <i>R</i>^2^~3~(19) graph-set motifs (Etter,
1990; Bernstein <i>et al.</i>, 1995) along the <i>b</i> axis of
the unit cell
(Table 1, Fig. 2). In addition, the crystal structure is consolidated by
C---H...\p and \p-\p stacking [<i>Cg</i>1...<i>Cg</i>3(3/2 - <i>x</i>, 1/2 +
<i>y</i>, <i>z</i>) = 3.5916(13) \%A and <i>Cg</i>3...<i>Cg</i>3(1 - <i>x</i>,
<i>y</i>, 1/2 - <i>z</i>) = 3.6890(13) \%A; <i>Cg</i>1 and <i>Cg</i>3 are the
centroids of the N1/N2/C1/C2/C7 pyrazole ring and C8---C13 benzene ring,
respectively] interactions.
;
_publ_section_acknowledgements
;
SS and BN thank Mangalore University and the UGC SAP for financial assistance
for the purchase of chemicals. HSY thanks the UOM for sabbatical leave.
;
_publ_section_references
;
Altomare, A., Burla, M. C., Camalli, M., Carrozzini, B., Cascarano, G.
L., Giacovazzo, C., Guagliardi, A., Moliterni, A. G. G., Polidori, G. & Rizzi,
R. (1999). <i>J. Appl. Cryst.</i> <b>32</b>, 339--340.
Bernstein, J., Davis, R. E., Shimoni, L. & Chang, N.-L. (1995).
<i>Angew. Chem. Int. Ed. Engl.</i> <b>34</b>, 1555--1573.
Beylin, V. G., Colbry, N. L., Giordani, A. B., Goel, O. P., Johnson, D.
R., Leeds, R. L., Leja, B., Lewis, E. P., Lustgarten, D. M., Showalter, H. D.
H., Sercel, A. D., Reily, M. D., Uhlendorf, S. E. & Zisek, K. A. (1991). <i>J.
Heterocycl. Chem.</i> <b>28</b>, 517--527.
Etter, M. C. (1990). <i>Acc. Chem. Res.</i> <b>23</b>, 120--126.
Farrugia, L. J. (1997). <i>J. Appl. Cryst.</i> <b>30</b>, 565.
Farrugia, L. J. (1999). <i>J. Appl. Cryst.</i> <b>32</b>, 837--838.
Fun, H.-K., Hemamalini, M., Samshuddin, S., Narayana, B. & Yathirajan,
H. S. (2010). <i>Acta Cryst.</i> E<b>66</b>, o864--o865.
George, V. D., Kim, U. T., Liang, J., Cordova, B., Klabe, R. M.,
Garber, S., Bacheler, L. T., Lam, G. N., Wright, M. R., Logue, K. A.,
Viitanen, S. E., Ko, S. S. & Trainor, G. L. (1998). <i>J. Med. Chem.</i>
<b>41</b>, 2411--2423.
Helm, D.  van der, Wu, K. K., Ealick, S. E., Berlin, K. D. &
Ramalingam, K. (1979). <i>Acta Cryst.</i> B<b>35</b>, 2804--2806.
Jain, A. C., Mehta, A. & Arya, P. (1987). <i>Indian J. Chem. Sect.
B</i>, <b>26</b>, 150--153.
Jin, Z.-M., Li, L., Li, M.-C., Hu, M.-L. & Shen, L. (2004). <i>Acta
Cryst.</i> C<b>60</b>, o642--o643.
Oxford Diffraction  (2007). <i>CrysAlis PRO</i> and <i>CrysAlis
RED</i>. Oxford Diffraction Ltd, Abingdon, England.
Palazzo, G., Corsi, G., Baiocchi, L. & Silnerstrini, B. (1966). <i>J.
Med. Chem.</i> <b>9</b>, 38--41.
Popat, K. H., Nimavat, K. S., Vasoya, S. L. & Joshi, H. S. (2003).
<i>Indian J. Chem. Sect. B</i>, <b>42</b>, 1497--1501.
Roman, B. (1990). <i>Pharmazie</i>, <b>45</b>, 214--217.
Sheldrick, G. M. (2008). <i>Acta Cryst.</i> A<b>64</b>, 112--122.
Spek, A. L. (2009). <i>Acta Cryst.</i> D<b>65</b>, 148--155.
Susindran, V., Athimoolam, S., Bahadur, S. A., Manikannan, R. &
Muthusubramanian, S. (2010). <i>Acta Cryst.</i> E<b>66</b>, o2594--o2595.
;
_publ_section_related_literature
;
For the pharmacological activity of
indazole derivatives, see: Beylin <i>et
al.</i> (1991); George <i>et al.</i>
(1998); Jain <i>et al.</i> (1987); Palazzo <i>et al.</i>
(1966); Popat <i>et
al.</i> (2003); Roman (1990). For related structures, see: van
der Helm <i>et
al.</i> (1979); Fun <i>et al.</i> (2010). For hybridization and
electron
delocalization around N atoms, see: Susindran <i>et al.</i> (2010); Jin
<i>et
al.</i> (2004). For graph-set analysis, see: Etter (1990);
Bernstein <i>et
al.</i> (1995).
;
_publ_section_exptl_prep
;
A mixture of methyl 4,6-bis(4-fluorophenyl)-2-oxocyclohex-3-ene-1-carboxylate
(3.42 g, 0.01 mol) and phenyl hydrazine (1.08 g, 0.01 mol) in 50 ml e thanol
containing 1 ml glacial acetic acid was refluxed for 10 h. The reaction
mixture was cooled and poured into 50 ml ice-cold water. The precipitate was
collected by filtration and purified by recrystallization from ethanol. Yellow
prisms of (I) were grown from DMF by slow evaporation (m.p.: > 523 K, yield:
58%).
;
_publ_section_exptl_refinement
;
All H atoms attached to C atoms were placed in their calculated positions
(aromatic C---H = 0.93 \%A) and refined using a riding model with
<i>U</i>~iso~(H) = 1.2<i>U</i>~eq~(C). The N-bound H atom was located from a
difference map and refined with a distance restraint N---H = 0.86+-0.01 \%A,
and with <i>U</i>~iso~(H) = 1.2<i>U</i>~eq~(N).
;
data_I
_chemical_name_systematic
;
4,6-Bis(4-fluorophenyl)-2-phenyl-1<i>H</i>-indazol-3(2<i>H</i>)-one
;
_chemical_name_common     ?
_chemical_formula_moiety     'C25 H16 F2 N2 O'
_chemical_formula_sum     'C25 H16 F2 N2 O'
_chemical_formula_structural     ?
_chemical_formula_iupac     'C25 H16 F2 N2 O'
_chemical_formula_weight     398.40
_chemical_melting_point     ?
_symmetry_cell_setting     orthorhombic
_symmetry_space_group_name_H-M     'P b c n'
_symmetry_space_group_name_Hall     '-P 2n 2ab'
loop_
    _symmetry_equiv_pos_site_id
    _symmetry_equiv_pos_as_xyz
    1 x,y,z
    2 1/2-x,1/2-y,1/2+z
    3 1/2+x,1/2-y,-z
    4 -x,y,1/2-z
    5 -x,-y,-z
    6 1/2+x,1/2+y,1/2-z
    7 1/2-x,1/2+y,z
    8 x,-y,1/2+z
_cell_length_a     15.2947(4)
_cell_length_b     11.6259(2)
_cell_length_c     20.9388(5)
_cell_angle_alpha     90
_cell_angle_beta     90
_cell_angle_gamma     90
_cell_volume     3723.23(15)
_cell_formula_units_Z     8
_cell_measurement_reflns_used     11209
_cell_measurement_theta_min     5.2310
_cell_measurement_theta_max     37.5343
_cell_measurement_temperature     123(2)
_exptl_crystal_description     prism
_exptl_crystal_colour     colourless
_exptl_crystal_size_max     0.490
_exptl_crystal_size_mid     0.380
_exptl_crystal_size_min     0.230
_exptl_crystal_size_rad     ?
_exptl_crystal_density_diffrn     1.421
_exptl_crystal_density_meas     ?
_exptl_crystal_density_method     'Not Measured'
_exptl_crystal_F_000     1648
_exptl_absorpt_coefficient_mu     0.101
_exptl_absorpt_correction_type     multi-scan
_exptl_absorpt_process_details
;
(<i>CrysAlis PRO</i>; Oxford Diffraction, 2007)
;
_exptl_absorpt_correction_T_min     0.895
_exptl_absorpt_correction_T_max     0.977
_exptl_special_details
;
;
_diffrn_ambient_temperature     123(2)
_diffrn_radiation_type     MoK\a
_diffrn_radiation_wavelength     0.71073
_diffrn_radiation_source     'Enhance (Mo) X-ray Source'
_diffrn_radiation_monochromator     graphite
_diffrn_measurement_device_type     'Oxford Diffraction Xcalibur Ruby Gemini'
_diffrn_measurement_method     \w
_diffrn_detector_area_resol_mean     10.5081
_diffrn_reflns_number     19870
_diffrn_reflns_av_R_equivalents     0.0291
_diffrn_reflns_av_sigmaI/netI     0.0181
_diffrn_reflns_theta_min     5.24
_diffrn_reflns_theta_max     26.49
_diffrn_reflns_theta_full     26.49
_diffrn_measured_fraction_theta_max     0.992
_diffrn_measured_fraction_theta_full     0.992
_diffrn_reflns_limit_h_min     -19
_diffrn_reflns_limit_h_max     19
_diffrn_reflns_limit_k_min     -14
_diffrn_reflns_limit_k_max     14
_diffrn_reflns_limit_l_min     -26
_diffrn_reflns_limit_l_max     26
_diffrn_reflns_reduction_process
;
;
_diffrn_standards_number     ?
_diffrn_standards_interval_count     ?
_diffrn_standards_interval_time     ?
_diffrn_standards_decay_%     ?
_refine_special_details
;
Refinement on <i>F</i>^2^ for ALL reflections except those flagged by the user
for potential systematic errors. Weighted <i>R</i>-factors <i>wR</i> and all
goodnesses of fit <i>S</i> are based on <i>F</i>^2^, conventional
<i>R</i>-factors <i>R</i> are based on <i>F</i>, with <i>F</i> set to zero for
negative <i>F</i>^2^. The observed criterion of <i>F</i>^2^ > \s(<i>F</i>^2^)
is used only for calculating -<i>R</i>-factor-obs <i>etc</i>. and is not
relevant to the choice of reflections for refinement. <i>R</i>-factors based
on <i>F</i>^2^ are statistically about twice as large as those based on
<i>F</i>, and <i>R</i>-factors based on ALL data will be even larger.
;
_reflns_number_total     3827
_reflns_number_gt     3416
_reflns_threshold_expression     I>2\s(I)
_refine_ls_structure_factor_coef     Fsqd
_refine_ls_matrix_type     full
_refine_ls_R_factor_all     0.0640
_refine_ls_R_factor_gt     0.0573
_refine_ls_wR_factor_gt     0.1311
_refine_ls_wR_factor_ref     0.1350
_refine_ls_goodness_of_fit_ref     1.091
_refine_ls_restrained_S_all     1.091
_refine_ls_number_reflns     3827
_refine_ls_number_parameters     275
_refine_ls_number_restraints     1
_refine_ls_number_constraints     ?
_refine_ls_hydrogen_treatment     mixed
_refine_ls_weighting_scheme     calc
_refine_ls_weighting_details
         'calc w=1/[\s^2^(Fo^2^)+(0.0462P)^2^+4.0317P] where P=(Fo^2^+2Fc^2^)/3'
_atom_sites_solution_hydrogens     geom
_atom_sites_solution_primary     direct
_atom_sites_solution_secondary     difmap
_refine_ls_shift/su_max     0.000
_refine_ls_shift/su_mean     0.000
_refine_diff_density_max     0.654
_refine_diff_density_min     -0.347
_refine_ls_extinction_method     'none'
_refine_ls_abs_structure_details     ?
_refine_ls_abs_structure_Flack     .
loop_
    _atom_type_symbol
    _atom_type_description
    _atom_type_scat_dispersion_real
    _atom_type_scat_dispersion_imag
    _atom_type_scat_source
    C C 0.0033 0.0016 ' International Tables Vol C Tables 4.2.6.8 and 6.1.1.4'
    H H 0.0000 0.0000 ' International Tables Vol C Tables 4.2.6.8 and 6.1.1.4'
    F F 0.0171 0.0103 ' International Tables Vol C Tables 4.2.6.8 and 6.1.1.4'
    N N 0.0061 0.0033 ' International Tables Vol C Tables 4.2.6.8 and 6.1.1.4'
    O O 0.0106 0.0060 ' International Tables Vol C Tables 4.2.6.8 and 6.1.1.4'
_computing_data_collection     '<i>CrysAlis PRO</i> (Oxford Diffraction, 2007)'
_computing_cell_refinement     '<i>CrysAlis PRO</i> (Oxford Diffraction, 2007)'
_computing_data_reduction     '<i>CrysAlis RED</i> (Oxford Diffraction, 2007)'
_computing_structure_solution     '<i>SIR97</i> (Altomare <i>et al.</i>, 1999)'
_computing_structure_refinement     '<i>SHELXL97</i> (Sheldrick, 2008)'
_computing_molecular_graphics     '<i>ORTEP-3 for Windows</i> (Farrugia, 1997)'
_computing_publication_material
                  '<i>WinGX</i> (Farrugia, 1999) and <i>PLATON</i> (Spek, 2009)'
loop_
    _atom_site_type_symbol
    _atom_site_label
    _atom_site_fract_x
    _atom_site_fract_y
    _atom_site_fract_z
    _atom_site_U_iso_or_equiv
    _atom_site_thermal_displace_type
    _atom_site_calc_flag
    _atom_site_refinement_flags
    _atom_site_occupancy
    _atom_site_disorder_assembly
    _atom_site_disorder_group
    F F1 0.60370(13) -0.57691(11) 0.22016(9) 0.0656(6) Uani d . 1.000 . .
    F F2 0.48986(10) 0.29173(14) 0.53611(7) 0.0525(5) Uani d . 1.000 . .
    O O1 0.73203(11) -0.14990(12) 0.11749(7) 0.0351(5) Uani d . 1.000 . .
    N N1 0.72290(11) 0.04878(13) 0.11220(7) 0.0239(5) Uani d . 1.000 . .
    N N2 0.68782(11) 0.13815(13) 0.14893(8) 0.0241(5) Uani d D 1.000 . .
    C C1 0.70924(15) -0.05733(16) 0.14107(9) 0.0269(6) Uani d . 1.000 . .
    C C2 0.66455(14) -0.03003(16) 0.20027(9) 0.0272(6) Uani d . 1.000 . .
    C C3 0.63295(16) -0.10034(17) 0.25063(10) 0.0323(6) Uani d . 1.000 . .
    C C4 0.60213(13) -0.04532(16) 0.30476(9) 0.0246(5) Uani d . 1.000 . .
    C C5 0.60116(12) 0.07752(16) 0.31012(9) 0.0230(5) Uani d . 1.000 . .
    C C6 0.62766(13) 0.14448(16) 0.25935(9) 0.0248(6) Uani d . 1.000 . .
    C C7 0.65858(13) 0.08914(16) 0.20431(9) 0.0241(5) Uani d . 1.000 . .
    C C8 0.62753(14) -0.22733(16) 0.24316(9) 0.0257(6) Uani d . 1.000 . .
    C C9 0.58886(14) -0.27250(18) 0.18834(10) 0.0291(6) Uani d . 1.000 . .
    C C10 0.57996(15) -0.3901(2) 0.18045(11) 0.0355(7) Uani d . 1.000 . .
    C C11 0.61074(16) -0.46066(17) 0.22766(12) 0.0382(7) Uani d . 1.000 . .
    C C12 0.64919(16) -0.42035(19) 0.28203(12) 0.0391(7) Uani d . 1.000 . .
    C C13 0.65705(15) -0.30264(18) 0.28970(10) 0.0315(6) Uani d . 1.000 . .
    C C14 0.57027(12) 0.13239(17) 0.37010(9) 0.0246(6) Uani d . 1.000 . .
    C C15 0.58997(14) 0.08541(18) 0.42973(10) 0.0302(6) Uani d . 1.000 . .
    C C16 0.56348(15) 0.1384(2) 0.48586(10) 0.0365(7) Uani d . 1.000 . .
    C C17 0.51680(14) 0.2389(2) 0.48129(10) 0.0355(7) Uani d . 1.000 . .
    C C18 0.49559(14) 0.28874(19) 0.42389(11) 0.0338(6) Uani d . 1.000 . .
    C C19 0.52226(13) 0.23481(18) 0.36821(10) 0.0280(6) Uani d . 1.000 . .
    C C20 0.74707(13) 0.07083(15) 0.04813(9) 0.0216(5) Uani d . 1.000 . .
    C C21 0.71378(14) 0.16740(16) 0.01763(9) 0.0257(6) Uani d . 1.000 . .
    C C22 0.73814(15) 0.19020(17) -0.04494(9) 0.0303(6) Uani d . 1.000 . .
    C C23 0.79396(15) 0.11777(17) -0.07719(10) 0.0303(6) Uani d . 1.000 . .
    C C24 0.82668(15) 0.02163(18) -0.04644(10) 0.0320(6) Uani d . 1.000 . .
    C C25 0.80400(13) -0.00225(17) 0.01629(10) 0.0279(6) Uani d . 1.000 . .
    H HN2 0.7174(14) 0.2009(14) 0.1477(12) 0.038(7) Uiso d D 1.000 . .
    H H4 0.58140 -0.08940 0.33860 0.0300 Uiso c R 1.000 . .
    H H6 0.62510 0.22430 0.26150 0.0300 Uiso c R 1.000 . .
    H H9 0.56880 -0.22300 0.15670 0.0350 Uiso c R 1.000 . .
    H H10 0.55380 -0.42030 0.14400 0.0430 Uiso c R 1.000 . .
    H H12 0.66960 -0.47070 0.31310 0.0470 Uiso c R 1.000 . .
    H H13 0.68250 -0.27360 0.32670 0.0380 Uiso c R 1.000 . .
    H H15 0.62150 0.01710 0.43190 0.0360 Uiso c R 1.000 . .
    H H16 0.57700 0.10670 0.52540 0.0440 Uiso c R 1.000 . .
    H H18 0.46410 0.35710 0.42240 0.0400 Uiso c R 1.000 . .
    H H19 0.50800 0.26720 0.32890 0.0340 Uiso c R 1.000 . .
    H H21 0.67550 0.21630 0.03890 0.0310 Uiso c R 1.000 . .
    H H22 0.71650 0.25530 -0.06540 0.0360 Uiso c R 1.000 . .
    H H23 0.80960 0.13330 -0.11920 0.0360 Uiso c R 1.000 . .
    H H24 0.86430 -0.02760 -0.06810 0.0380 Uiso c R 1.000 . .
    H H25 0.82670 -0.06660 0.03680 0.0330 Uiso c R 1.000 . .
loop_
    _atom_site_aniso_label
    _atom_site_aniso_U_11
    _atom_site_aniso_U_22
    _atom_site_aniso_U_33
    _atom_site_aniso_U_12
    _atom_site_aniso_U_13
    _atom_site_aniso_U_23
    F1 0.0954(13) 0.0186(7) 0.0829(12) -0.0145(7) 0.0149(10) -0.0064(7)
    F2 0.0579(9) 0.0652(10) 0.0345(7) 0.0125(8) 0.0096(7) -0.0210(7)
    O1 0.0646(11) 0.0155(7) 0.0251(7) 0.0055(7) 0.0088(7) 0.0007(6)
    N1 0.0364(9) 0.0141(7) 0.0213(8) 0.0030(7) 0.0009(7) -0.0001(6)
    N2 0.0366(9) 0.0142(7) 0.0216(8) 0.0004(7) 0.0023(7) -0.0007(6)
    C1 0.0440(12) 0.0172(9) 0.0195(9) 0.0009(8) 0.0002(8) 0.0024(7)
    C2 0.0421(11) 0.0179(9) 0.0216(9) 0.0008(8) 0.0008(8) -0.0011(7)
    C3 0.0489(13) 0.0216(10) 0.0265(10) -0.0039(9) 0.0052(9) 0.0002(8)
    C4 0.0311(10) 0.0216(9) 0.0210(9) -0.0026(8) 0.0005(8) 0.0014(7)
    C5 0.0253(9) 0.0225(9) 0.0213(9) 0.0023(7) -0.0030(8) -0.0027(7)
    C6 0.0344(11) 0.0149(8) 0.0250(10) 0.0026(7) -0.0019(8) -0.0011(7)
    C7 0.0326(10) 0.0177(9) 0.0220(9) -0.0008(8) -0.0024(8) 0.0011(7)
    C8 0.0365(11) 0.0184(9) 0.0222(9) -0.0025(8) 0.0058(8) -0.0002(7)
    C9 0.0345(11) 0.0292(10) 0.0237(10) 0.0015(9) 0.0011(9) 0.0034(8)
    C10 0.0384(12) 0.0360(12) 0.0321(11) -0.0130(10) 0.0035(9) -0.0104(9)
    C11 0.0496(14) 0.0153(9) 0.0496(14) -0.0070(9) 0.0130(11) -0.0019(9)
    C12 0.0503(14) 0.0262(11) 0.0407(13) 0.0018(10) 0.0019(11) 0.0134(10)
    C13 0.0417(12) 0.0291(11) 0.0238(10) -0.0061(9) -0.0023(9) 0.0046(8)
    C14 0.0247(9) 0.0246(10) 0.0244(10) -0.0009(7) -0.0005(8) -0.0038(8)
    C15 0.0351(11) 0.0303(10) 0.0253(10) 0.0051(9) 0.0007(9) -0.0019(8)
    C16 0.0419(13) 0.0449(13) 0.0228(10) 0.0039(10) 0.0002(9) -0.0021(9)
    C17 0.0329(11) 0.0451(13) 0.0284(11) 0.0006(10) 0.0059(9) -0.0150(10)
    C18 0.0283(10) 0.0330(11) 0.0400(12) 0.0068(9) 0.0025(9) -0.0083(10)
    C19 0.0261(10) 0.0292(10) 0.0287(10) 0.0027(8) -0.0029(8) -0.0039(8)
    C20 0.0276(9) 0.0180(9) 0.0191(9) -0.0041(7) -0.0018(7) 0.0010(7)
    C21 0.0368(11) 0.0191(9) 0.0213(9) 0.0043(8) -0.0013(8) -0.0022(7)
    C22 0.0479(13) 0.0206(9) 0.0223(10) 0.0003(9) -0.0040(9) 0.0026(8)
    C23 0.0452(12) 0.0243(10) 0.0215(9) -0.0072(9) 0.0054(9) 0.0021(8)
    C24 0.0370(11) 0.0273(11) 0.0318(11) 0.0024(9) 0.0095(9) -0.0007(9)
    C25 0.0317(10) 0.0221(9) 0.0298(10) 0.0028(8) 0.0011(8) 0.0037(8)
_geom_special_details
;
Bond distances, angles <i>etc</i>. have been calculated using the rounded
fractional coordinates. All su's are estimated from the variances of the
(full) variance-covariance matrix. The cell e.s.d.'s are taken into account in
the estimation of distances, angles and torsion angles
;
loop_
    _geom_bond_atom_site_label_1
    _geom_bond_atom_site_label_2
    _geom_bond_site_symmetry_1
    _geom_bond_site_symmetry_2
    _geom_bond_distance
    _geom_bond_publ_flag
    F1 C11 . . 1.365(2) no
    F2 C17 . . 1.366(3) no
    O1 C1 . . 1.234(2) no
    N1 N2 . . 1.400(2) no
    N1 C1 . . 1.390(2) no
    N1 C20 . . 1.415(2) no
    N2 C7 . . 1.367(3) no
    N2 HN2 . . 0.859(18) no
    C1 C2 . . 1.451(3) no
    C2 C3 . . 1.419(3) no
    C2 C7 . . 1.391(3) no
    C3 C4 . . 1.384(3) no
    C3 C8 . . 1.487(3) no
    C4 C5 . . 1.433(3) no
    C5 C14 . . 1.486(3) no
    C5 C6 . . 1.379(3) no
    C6 C7 . . 1.402(3) no
    C8 C13 . . 1.386(3) no
    C8 C9 . . 1.394(3) no
    C9 C10 . . 1.384(3) no
    C10 C11 . . 1.368(3) no
    C11 C12 . . 1.364(3) no
    C12 C13 . . 1.383(3) no
    C14 C15 . . 1.396(3) no
    C14 C19 . . 1.400(3) no
    C15 C16 . . 1.387(3) no
    C16 C17 . . 1.373(3) no
    C17 C18 . . 1.373(3) no
    C18 C19 . . 1.385(3) no
    C20 C25 . . 1.387(3) no
    C20 C21 . . 1.388(3) no
    C21 C22 . . 1.388(3) no
    C22 C23 . . 1.376(3) no
    C23 C24 . . 1.384(3) no
    C24 C25 . . 1.387(3) no
    C4 H4 . . 0.9300 no
    C6 H6 . . 0.9300 no
    C9 H9 . . 0.9300 no
    C10 H10 . . 0.9300 no
    C12 H12 . . 0.9300 no
    C13 H13 . . 0.9300 no
    C15 H15 . . 0.9300 no
    C16 H16 . . 0.9300 no
    C18 H18 . . 0.9300 no
    C19 H19 . . 0.9300 no
    C21 H21 . . 0.9300 no
    C22 H22 . . 0.9300 no
    C23 H23 . . 0.9300 no
    C24 H24 . . 0.9300 no
    C25 H25 . . 0.9300 no
loop_
    _geom_angle_atom_site_label_1
    _geom_angle_atom_site_label_2
    _geom_angle_atom_site_label_3
    _geom_angle_site_symmetry_1
    _geom_angle_site_symmetry_2
    _geom_angle_site_symmetry_3
    _geom_angle
    _geom_angle_publ_flag
    N2 N1 C1 . . . 111.25(15) no
    N2 N1 C20 . . . 119.12(14) no
    C1 N1 C20 . . . 127.78(15) no
    N1 N2 C7 . . . 106.38(14) no
    C7 N2 HN2 . . . 123.5(17) no
    N1 N2 HN2 . . . 114.3(15) no
    N1 C1 C2 . . . 104.38(15) no
    O1 C1 C2 . . . 131.73(18) no
    O1 C1 N1 . . . 123.89(18) no
    C1 C2 C3 . . . 132.02(18) no
    C1 C2 C7 . . . 107.51(16) no
    C3 C2 C7 . . . 120.41(18) no
    C2 C3 C4 . . . 117.28(18) no
    C4 C3 C8 . . . 121.73(18) no
    C2 C3 C8 . . . 120.85(18) no
    C3 C4 C5 . . . 121.89(18) no
    C4 C5 C6 . . . 119.97(17) no
    C4 C5 C14 . . . 119.84(17) no
    C6 C5 C14 . . . 120.19(17) no
    C5 C6 C7 . . . 118.29(17) no
    C2 C7 C6 . . . 121.95(17) no
    N2 C7 C6 . . . 128.04(17) no
    N2 C7 C2 . . . 110.00(16) no
    C3 C8 C13 . . . 122.36(18) no
    C9 C8 C13 . . . 118.64(18) no
    C3 C8 C9 . . . 118.97(18) no
    C8 C9 C10 . . . 120.81(19) no
    C9 C10 C11 . . . 118.2(2) no
    F1 C11 C10 . . . 118.9(2) no
    C10 C11 C12 . . . 123.0(2) no
    F1 C11 C12 . . . 118.0(2) no
    C11 C12 C13 . . . 118.3(2) no
    C8 C13 C12 . . . 121.0(2) no
    C15 C14 C19 . . . 118.13(18) no
    C5 C14 C15 . . . 121.30(18) no
    C5 C14 C19 . . . 120.55(17) no
    C14 C15 C16 . . . 121.40(19) no
    C15 C16 C17 . . . 118.1(2) no
    F2 C17 C18 . . . 118.3(2) no
    C16 C17 C18 . . . 122.9(2) no
    F2 C17 C16 . . . 118.77(19) no
    C17 C18 C19 . . . 118.4(2) no
    C14 C19 C18 . . . 121.05(19) no
    N1 C20 C21 . . . 119.13(17) no
    C21 C20 C25 . . . 120.29(18) no
    N1 C20 C25 . . . 120.58(17) no
    C20 C21 C22 . . . 119.36(18) no
    C21 C22 C23 . . . 120.86(19) no
    C22 C23 C24 . . . 119.36(19) no
    C23 C24 C25 . . . 120.8(2) no
    C20 C25 C24 . . . 119.32(18) no
    C3 C4 H4 . . . 119.00 no
    C5 C4 H4 . . . 119.00 no
    C5 C6 H6 . . . 121.00 no
    C7 C6 H6 . . . 121.00 no
    C8 C9 H9 . . . 120.00 no
    C10 C9 H9 . . . 120.00 no
    C9 C10 H10 . . . 121.00 no
    C11 C10 H10 . . . 121.00 no
    C11 C12 H12 . . . 121.00 no
    C13 C12 H12 . . . 121.00 no
    C8 C13 H13 . . . 120.00 no
    C12 C13 H13 . . . 119.00 no
    C14 C15 H15 . . . 119.00 no
    C16 C15 H15 . . . 119.00 no
    C15 C16 H16 . . . 121.00 no
    C17 C16 H16 . . . 121.00 no
    C17 C18 H18 . . . 121.00 no
    C19 C18 H18 . . . 121.00 no
    C14 C19 H19 . . . 119.00 no
    C18 C19 H19 . . . 119.00 no
    C20 C21 H21 . . . 120.00 no
    C22 C21 H21 . . . 120.00 no
    C21 C22 H22 . . . 120.00 no
    C23 C22 H22 . . . 119.00 no
    C22 C23 H23 . . . 120.00 no
    C24 C23 H23 . . . 120.00 no
    C23 C24 H24 . . . 120.00 no
    C25 C24 H24 . . . 120.00 no
    C20 C25 H25 . . . 120.00 no
    C24 C25 H25 . . . 120.00 no
loop_
    _geom_torsion_atom_site_label_1
    _geom_torsion_atom_site_label_2
    _geom_torsion_atom_site_label_3
    _geom_torsion_atom_site_label_4
    _geom_torsion_site_symmetry_1
    _geom_torsion_site_symmetry_2
    _geom_torsion_site_symmetry_3
    _geom_torsion_site_symmetry_4
    _geom_torsion
    _geom_torsion_publ_flag
    C1 N1 N2 C7 . . . . 5.3(2) no
    C20 N1 N2 C7 . . . . 171.01(17) no
    N2 N1 C1 O1 . . . . 178.1(2) no
    C20 N1 C1 O1 . . . . 14.0(3) no
    N2 N1 C1 C2 . . . . -1.4(2) no
    C20 N1 C1 C2 . . . . -165.57(19) no
    C1 N1 C20 C25 . . . . -35.8(3) no
    N2 N1 C20 C21 . . . . -18.2(3) no
    C1 N1 C20 C21 . . . . 144.9(2) no
    N2 N1 C20 C25 . . . . 161.15(18) no
    N1 N2 C7 C6 . . . . 171.78(19) no
    N1 N2 C7 C2 . . . . -7.2(2) no
    N1 C1 C2 C3 . . . . -180.0(2) no
    N1 C1 C2 C7 . . . . -3.0(2) no
    O1 C1 C2 C3 . . . . 0.5(4) no
    O1 C1 C2 C7 . . . . 177.5(2) no
    C1 C2 C7 C6 . . . . -172.62(19) no
    C1 C2 C7 N2 . . . . 6.4(2) no
    C1 C2 C3 C4 . . . . 172.4(2) no
    C3 C2 C7 N2 . . . . -176.14(19) no
    C3 C2 C7 C6 . . . . 4.8(3) no
    C7 C2 C3 C8 . . . . 171.4(2) no
    C1 C2 C3 C8 . . . . -11.9(4) no
    C7 C2 C3 C4 . . . . -4.3(3) no
    C4 C3 C8 C9 . . . . 127.1(2) no
    C2 C3 C4 C5 . . . . 0.5(3) no
    C4 C3 C8 C13 . . . . -50.8(3) no
    C2 C3 C8 C13 . . . . 133.7(2) no
    C2 C3 C8 C9 . . . . -48.4(3) no
    C8 C3 C4 C5 . . . . -175.18(19) no
    C3 C4 C5 C6 . . . . 3.0(3) no
    C3 C4 C5 C14 . . . . -177.90(19) no
    C6 C5 C14 C15 . . . . -142.5(2) no
    C14 C5 C6 C7 . . . . 178.28(17) no
    C6 C5 C14 C19 . . . . 35.8(3) no
    C4 C5 C14 C19 . . . . -143.24(19) no
    C4 C5 C6 C7 . . . . -2.7(3) no
    C4 C5 C14 C15 . . . . 38.4(3) no
    C5 C6 C7 N2 . . . . 179.9(2) no
    C5 C6 C7 C2 . . . . -1.2(3) no
    C3 C8 C9 C10 . . . . -177.9(2) no
    C3 C8 C13 C12 . . . . 178.4(2) no
    C9 C8 C13 C12 . . . . 0.5(3) no
    C13 C8 C9 C10 . . . . 0.1(3) no
    C8 C9 C10 C11 . . . . -0.5(3) no
    C9 C10 C11 F1 . . . . -179.0(2) no
    C9 C10 C11 C12 . . . . 0.4(4) no
    C10 C11 C12 C13 . . . . 0.2(4) no
    F1 C11 C12 C13 . . . . 179.6(2) no
    C11 C12 C13 C8 . . . . -0.7(4) no
    C19 C14 C15 C16 . . . . -0.4(3) no
    C5 C14 C19 C18 . . . . -177.86(19) no
    C5 C14 C15 C16 . . . . 178.00(19) no
    C15 C14 C19 C18 . . . . 0.5(3) no
    C14 C15 C16 C17 . . . . 0.2(3) no
    C15 C16 C17 F2 . . . . 179.7(2) no
    C15 C16 C17 C18 . . . . -0.1(3) no
    C16 C17 C18 C19 . . . . 0.3(3) no
    F2 C17 C18 C19 . . . . -179.50(19) no
    C17 C18 C19 C14 . . . . -0.5(3) no
    N1 C20 C21 C22 . . . . 179.20(18) no
    C25 C20 C21 C22 . . . . -0.1(3) no
    N1 C20 C25 C24 . . . . -179.86(18) no
    C21 C20 C25 C24 . . . . -0.6(3) no
    C20 C21 C22 C23 . . . . 0.7(3) no
    C21 C22 C23 C24 . . . . -0.6(3) no
    C22 C23 C24 C25 . . . . -0.1(3) no
    C23 C24 C25 C20 . . . . 0.7(3) no
loop_
    _geom_hbond_atom_site_label_D
    _geom_hbond_atom_site_label_H
    _geom_hbond_atom_site_label_A
    _geom_hbond_site_symmetry_A
    _geom_hbond_distance_DH
    _geom_hbond_distance_HA
    _geom_hbond_distance_DA
    _geom_hbond_angle_DHA
    _geom_hbond_publ_flag
    N2 HN2 O1 7_655 0.859(18) 2.002(18) 2.830(2) 162(2) yes
    C6 H6 F1 1_565 0.93 2.4900 3.362(2) 156 yes
    C21 H21 N2 . 0.93 2.48 2.799(3) 100 no
    C25 H25 O1 . 0.93 2.43 2.941(3) 115 no
    C15 H15 Cg5 8_555 0.93 2.85 3.656(2) 145 yes
