# Supplementary material for: 4,6-Bis(4-fluoro­phen­yl)-2-phenyl-1H-indazol-3(2H)-one
Source: Acta Crystallogr Sect E Struct Rep Online. 2011 May 7;67(Pt 6):o1346–7. doi: 10.1107/S1600536811016369 (PMC3120412; doi:10.1107/S1600536811016369)
Supplement: Supplementary file 2 [file e-67-o1346-Isup2.hkl]

# 
# h,k,l, Fc-squared, Fo-squared, sigma(Fo-squared) and status flag 
# 
data_I
_shelx_title ' B-N-10 in Pbcn' 
_shelx_refln_list_code          4 
_shelx_F_calc_maximum      487.11 
_exptl_crystal_F_000      1648.00 
_reflns_d_resolution_high  0.7966 
 
loop_ 
 _symmetry_equiv_pos_as_xyz 
 'x, y, z' 
 '-x+1/2, -y+1/2, z+1/2' 
 'x+1/2, -y+1/2, -z' 
 '-x, y, -z+1/2' 
 '-x, -y, -z' 
 'x-1/2, y-1/2, -z-1/2' 
 '-x-1/2, y-1/2, z' 
 'x, -y, z-1/2' 
 
_cell_length_a    15.2947 
_cell_length_b    11.6259 
_cell_length_c    20.9388 
_cell_angle_alpha  90.000 
_cell_angle_beta   90.000 
_cell_angle_gamma  90.000 
 
_shelx_F_squared_multiplier     1.000 
 
loop_ 
 _refln_index_h 
 _refln_index_k 
 _refln_index_l 
 _refln_F_squared_calc 
 _refln_F_squared_meas 
 _refln_F_squared_sigma 
 _refln_observed_status 
   4   0   0     4137.12     3424.66     36.59 o 
   6   0   0      377.34      426.61     11.93 o 
   8   0   0     4679.57     4475.21     87.01 o 
  10   0   0     7107.22     7098.39    124.99 o 
  12   0   0     2260.10     2120.96     37.23 o 
  14   0   0      407.96      415.49     19.11 o 
  16   0   0       44.45       32.70     12.49 o 
  18   0   0        0.70        1.41     16.44 o 
   5   1   0      178.46      148.33      5.08 o 
   7   1   0     5560.38     5088.68     31.07 o 
   9   1   0     1074.42      957.03     15.13 o 
  11   1   0     1800.24     1721.04     22.55 o 
  13   1   0      668.15      681.89     16.17 o 
  15   1   0      289.52      221.20     10.92 o 
  17   1   0       17.62       10.81      5.93 o 
  19   1   0        3.60       12.63      7.06 o 
   4   2   0    43676.47    41811.75    144.28 o 
   6   2   0     6779.85     6857.01     31.52 o 
   8   2   0     5431.11     5808.00     50.78 o 
  10   2   0        9.32       10.70      4.61 o 
  12   2   0       65.45       86.71      6.53 o 
  14   2   0     1190.75     1219.37     22.10 o 
  16   2   0      256.31      211.02     10.83 o 
  18   2   0       99.24       94.73      9.20 o 
   1   3   0     1827.39     2137.30     30.39 o 
   3   3   0    16289.36    15675.32    142.07 o 
   5   3   0       71.40      110.53      3.46 o 
   7   3   0     4333.80     4020.29     24.50 o 
   9   3   0       86.45       94.35      4.32 o 
  11   3   0     1192.94     1109.16     32.62 o 
  13   3   0      785.59      759.01     18.94 o 
  15   3   0      274.85      250.84     11.21 o 
  17   3   0      273.20      383.93     14.69 o 
   0   4   0     1610.33     1915.31     26.70 o 
   2   4   0     6857.55     7521.65    104.40 o 
   4   4   0     3652.60     3678.63     25.23 o 
   6   4   0    14863.25    15102.82    123.40 o 
   8   4   0     2553.01     2693.99     45.88 o 
  10   4   0     1189.67     1106.49     17.93 o 
  12   4   0      118.60      129.58      6.15 o 
  14   4   0      597.17      587.46     20.30 o 
  16   4   0      136.11      140.96      9.13 o 
  18   4   0       24.21       18.17      6.58 o 
   1   5   0     7893.09     8313.12     89.78 o 
   3   5   0       12.38       98.91     29.33 o 
   5   5   0      824.48      784.69     10.92 o 
   7   5   0     1517.78     1345.56     13.02 o 
   9   5   0      164.45      202.37      5.96 o 
  11   5   0     2234.94     2142.15     53.51 o 
  13   5   0      146.54      116.28      7.93 o 
  15   5   0       44.84       66.22      7.62 o 
  17   5   0       50.35       69.00      9.42 o 
   0   6   0    12172.58    13685.53     69.61 o 
   2   6   0    10382.64    11059.27    122.36 o 
   4   6   0     6436.75     6404.96     41.76 o 
   6   6   0     1100.91     1010.76     16.05 o 
   8   6   0     3231.50     3116.00     38.60 o 
  10   6   0      319.61      296.69     11.10 o 
  12   6   0      502.66      456.66     13.61 o 
  14   6   0       66.13       69.49      6.26 o 
  16   6   0      679.53      524.21     28.90 o 
   1   7   0     3703.00     3747.35     33.90 o 
   3   7   0      541.47      584.98     19.75 o 
   5   7   0      125.98      162.78      7.42 o 
   7   7   0      460.18      460.76     11.22 o 
   9   7   0       94.38       76.30      4.91 o 
  11   7   0       83.39       77.61      5.45 o 
  13   7   0      579.65      528.48     30.60 o 
  15   7   0      432.07      426.47     25.36 o 
   0   8   0      400.30      358.84     11.19 o 
   2   8   0     1221.38     1157.77     25.74 o 
   4   8   0       14.44       21.57      4.32 o 
   6   8   0     1343.15     1466.64     21.67 o 
   8   8   0     3495.15     3409.79     34.55 o 
  10   8   0        1.28       13.92      3.53 o 
  12   8   0      414.90      434.91     22.98 o 
  14   8   0      106.50      115.77     15.59 o 
  16   8   0      713.53     1145.45     42.08 o 
   1   9   0      308.94      248.16      6.75 o 
   3   9   0      735.93      646.44     15.35 o 
   5   9   0     4152.72     3980.45     40.67 o 
   7   9   0     4678.04     4402.13     40.17 o 
   9   9   0     1531.44     1658.74     34.39 o 
  11   9   0      126.57      133.60      9.26 o 
  13   9   0      216.28      238.28     15.44 o 
  15   9   0        0.27      159.43     19.50 o 
   0  10   0      825.81      997.82     19.93 o 
   2  10   0      567.23      544.05     14.99 o 
   4  10   0      529.11      500.71     14.93 o 
   6  10   0     1687.22     1584.99     24.93 o 
   8  10   0        0.14        8.31      5.57 o 
  10  10   0       81.52       89.58      8.03 o 
  12  10   0      628.52      648.85     18.45 o 
   1  11   0      985.96      941.34     19.54 o 
   3  11   0      802.98      765.75     19.63 o 
   5  11   0      626.83      596.98     15.81 o 
   7  11   0       81.58       77.00      7.60 o 
   9  11   0        3.55       -5.17      5.17 o 
  11  11   0       60.50       40.49      9.80 o 
   0  12   0       34.12       33.24     12.63 o 
   2  12   0       96.89       72.08      7.08 o 
   4  12   0      145.80      156.19      9.05 o 
   6  12   0       13.31       15.75      5.21 o 
   8  12   0       62.17       98.29      8.48 o 
  10  12   0       39.71       36.43      6.72 o 
   1  13   0      354.07      357.75     20.58 o 
   3  13   0        0.01        8.85      7.70 o 
   5  13   0       17.06       13.06      5.04 o 
   7  13   0       74.07       86.79      8.43 o 
   0  14   0     1157.88     1116.45     52.47 o 
   2  14   0        1.64       14.67      7.29 o 
   4  14   0       12.72       14.84      6.49 o 
   4   1   1    16018.46    16011.86     70.97 o 
   5   1   1     3263.52     3263.93     17.18 o 
   6   1   1       32.31       47.10      1.99 o 
   7   1   1       27.34       30.87      2.37 o 
   8   1   1      274.03      254.07      5.29 o 
   9   1   1       59.75       33.34      2.53 o 
  10   1   1      478.41      517.78     11.03 o 
  11   1   1      395.92      362.22      8.15 o 
  12   1   1        0.64       10.58      3.29 o 
  13   1   1      454.33      406.85      8.93 o 
  14   1   1        1.37        8.06      3.52 o 
  15   1   1       29.33       25.94      4.32 o 
  16   1   1      168.53      144.11      6.76 o 
  17   1   1       31.78       10.09      4.20 o 
  18   1   1       11.11        6.16      4.32 o 
  19   1   1        0.17       -6.35      7.80 o 
   3   2   1    29426.27    29429.84    105.53 o 
   4   2   1     5608.69     6524.73     22.15 o 
   5   2   1      515.44      629.32      6.42 o 
   6   2   1      419.00      336.03      3.93 o 
   7   2   1        0.78        3.92      1.51 o 
   8   2   1     1601.26     1397.51     12.22 o 
   9   2   1       43.36       20.73      2.14 o 
  10   2   1      234.93      254.06      5.62 o 
  11   2   1      120.87      103.36      4.22 o 
  12   2   1      911.89     1027.88     13.06 o 
  13   2   1        4.28       12.57      3.52 o 
  14   2   1       41.27       53.74      4.70 o 
  15   2   1      120.54      119.48      6.12 o 
  16   2   1       21.32       22.83      4.38 o 
  17   2   1       16.32       13.69      4.36 o 
  18   2   1       30.08       66.54      6.39 o 
  19   2   1       77.27       95.05      6.80 o 
   1   3   1     1577.45     1608.61     11.80 o 
   2   3   1     2960.35     3085.57     16.15 o 
   3   3   1     5104.78     5023.13     32.60 o 
   4   3   1      148.38      216.26      2.77 o 
   5   3   1     2787.83     2953.20      9.76 o 
   6   3   1      548.61      518.04      5.19 o 
   7   3   1     1395.89     1400.45      9.05 o 
   8   3   1     1282.36     1212.35      9.04 o 
   9   3   1       66.30       74.60      2.99 o 
  10   3   1      654.27      664.90      9.49 o 
  11   3   1      261.47      223.15      5.18 o 
  12   3   1       62.06       53.67      4.23 o 
  13   3   1        0.10        3.65      3.21 o 
  14   3   1       32.91       25.92      3.79 o 
  15   3   1       76.60       91.02      5.69 o 
  16   3   1       14.30       16.08      4.31 o 
  17   3   1       12.66       31.45      5.87 o 
  18   3   1       15.11       28.55      5.06 o 
   0   4   1      850.63      877.52     12.53 o 
   1   4   1        7.89        4.07      1.59 o 
   2   4   1      532.08      624.19      6.66 o 
   3   4   1       57.63       90.39      3.16 o 
   4   4   1     2339.66     2092.06     13.36 o 
   5   4   1     1234.58     1218.22      7.46 o 
   6   4   1      813.57      878.51      6.44 o 
   7   4   1      346.81      297.70      4.36 o 
   8   4   1      782.67      857.27      8.95 o 
   9   4   1     2039.54     1902.05     20.42 o 
  10   4   1      527.44      484.51      6.64 o 
  11   4   1       97.33      101.01      3.62 o 
  12   4   1       69.84       70.16      3.46 o 
  13   4   1      269.56      248.91      6.58 o 
  14   4   1        1.48        8.39      3.20 o 
  15   4   1        6.65        8.52      3.60 o 
  16   4   1        0.47        7.42      3.91 o 
  17   4   1      133.52      115.98      6.53 o 
  18   4   1       16.51       36.68      5.50 o 
   1   5   1     3026.34     3379.68     45.65 o 
   2   5   1        0.23        6.85      1.71 o 
   3   5   1     7646.96     8765.23     64.41 o 
   4   5   1      497.44      679.48      8.54 o 
   5   5   1      921.94      969.00      8.73 o 
   6   5   1       15.91        6.70      1.71 o 
   7   5   1      192.57      166.14      3.20 o 
   8   5   1      710.02      650.27      6.57 o 
   9   5   1      155.86      150.49      3.34 o 
  10   5   1        5.61       12.56      1.95 o 
  11   5   1       29.92       36.01      2.64 o 
  12   5   1     1668.46     1474.16     38.84 o 
  13   5   1      502.37      411.39      9.89 o 
  14   5   1       29.34       30.73      4.02 o 
  15   5   1      494.18      483.39     10.25 o 
  16   5   1       34.81       43.65      5.02 o 
  17   5   1        1.07        3.75      4.43 o 
  18   5   1       39.46       60.62      6.04 o 
   0   6   1      521.20      697.70     11.07 o 
   1   6   1      796.64      831.78     15.14 o 
   2   6   1      464.23      605.08     10.31 o 
   3   6   1      141.35      136.05      4.54 o 
   4   6   1     1334.30     1433.59     14.28 o 
   5   6   1     1922.12     1976.27     17.42 o 
   6   6   1       14.65       16.25      1.87 o 
   7   6   1     3227.52     3226.54     21.80 o 
   8   6   1      919.63      880.11     16.14 o 
   9   6   1        6.18        6.79      2.01 o 
  10   6   1       96.92       74.01      3.29 o 
  11   6   1     1922.94     1705.03     41.38 o 
  12   6   1       58.94       42.60      2.77 o 
  13   6   1       11.58       12.29      2.51 o 
  14   6   1        2.88        2.76      2.73 o 
  15   6   1      272.58      238.98     10.04 o 
  16   6   1      341.60      322.14     18.99 o 
  17   6   1       76.88      105.72      8.66 o 
   1   7   1     1231.34     1305.98     12.19 o 
   2   7   1      819.95      785.50     20.21 o 
   3   7   1      657.98      680.04     11.18 o 
   4   7   1      544.77      625.93     10.25 o 
   5   7   1      184.51      170.01      4.71 o 
   6   7   1     1294.91     1119.16     26.82 o 
   7   7   1       80.36       67.02      3.18 o 
   8   7   1     1278.59     1268.52     14.54 o 
   9   7   1        4.20        7.91      2.08 o 
  10   7   1      615.41      542.52     14.44 o 
  11   7   1      317.91      291.71      7.72 o 
  12   7   1        0.10        8.96      2.99 o 
  13   7   1       62.16       47.76      3.46 o 
  14   7   1      148.27      128.39      8.47 o 
  15   7   1      522.02      558.07     30.78 o 
  16   7   1      210.34      236.45     14.59 o 
   0   8   1      335.05      426.01     13.35 o 
   1   8   1       47.59       58.50      2.96 o 
   2   8   1       72.35       64.05      2.74 o 
   3   8   1      318.42      268.76      8.15 o 
   4   8   1      372.27      316.52      7.31 o 
   5   8   1      118.33      115.00      4.99 o 
   6   8   1       28.72       22.06      3.16 o 
   7   8   1      349.56      285.54      9.87 o 
   8   8   1      743.39      700.53     18.51 o 
   9   8   1        3.82        8.63      2.19 o 
  10   8   1      155.38      147.05      4.57 o 
  11   8   1     1117.86     1045.78     16.98 o 
  12   8   1     2547.28     2508.21     76.50 o 
  13   8   1      264.57      282.80     10.65 o 
  14   8   1       64.40       50.60      6.59 o 
  15   8   1      143.89      143.06     12.60 o 
  16   8   1     1433.78     1969.29     37.00 o 
   1   9   1      147.41      126.62      4.20 o 
   2   9   1      603.44      556.00     14.06 o 
   3   9   1       13.05        9.14      2.73 o 
   4   9   1        1.35        4.66      2.77 o 
   5   9   1     1881.74     1810.15     18.27 o 
   6   9   1      428.13      400.23      8.85 o 
   7   9   1       74.03       89.12      6.07 o 
   8   9   1      379.42      392.37      8.15 o 
   9   9   1      591.85      625.54     14.80 o 
  10   9   1       66.12       89.39      4.87 o 
  11   9   1      416.51      416.25     10.07 o 
  12   9   1      350.41      317.87      9.65 o 
  13   9   1        0.00       18.39      5.28 o 
  14   9   1      238.95      321.02     14.03 o 
  15   9   1      700.40      872.52     24.87 o 
   0  10   1       32.12       56.96      5.37 o 
   1  10   1        0.14        6.10      2.21 o 
   2  10   1      630.37      613.54     11.05 o 
   3  10   1      223.14      229.63      6.60 o 
   4  10   1       52.05       34.98      3.91 o 
   5  10   1     1235.88     1200.70     15.78 o 
   6  10   1     1107.08     1051.66     14.65 o 
   7  10   1        0.18        2.57      3.29 o 
   8  10   1      116.45       90.06      4.38 o 
   9  10   1     1392.92     1280.09     16.95 o 
  10  10   1      506.34      531.09     15.92 o 
  11  10   1       66.89       64.58      5.29 o 
  12  10   1       65.33       72.80      6.71 o 
  13  10   1        0.12       -0.19      5.93 o 
   1  11   1     1369.39     1226.27     15.73 o 
   2  11   1      110.33      120.79      6.25 o 
   3  11   1      266.06      223.70      7.25 o 
   4  11   1      303.23      286.87      7.91 o 
   5  11   1     1248.89     1054.48     14.63 o 
   6  11   1        0.46        3.97      3.39 o 
   7  11   1      177.45      168.83      6.84 o 
   8  11   1       18.02       27.16      4.25 o 
   9  11   1        0.97       11.89      3.87 o 
  10  11   1      233.86      250.42      8.52 o 
  11  11   1       59.73       56.80      6.09 o 
  12  11   1       20.76       43.88      6.06 o 
   0  12   1      224.03      205.85     15.66 o 
   1  12   1      329.53      339.82     10.46 o 
   2  12   1        1.15       -0.41      3.06 o 
   3  12   1        3.92        1.69      3.36 o 
   4  12   1       12.28        8.87      3.68 o 
   5  12   1      269.39      224.44      7.75 o 
   6  12   1      124.64      138.27      6.37 o 
   7  12   1       49.65       43.57      4.60 o 
   8  12   1        3.72       10.80      3.92 o 
   9  12   1       13.04       17.85      4.21 o 
  10  12   1        3.31        9.18      4.05 o 
   1  13   1       53.54       57.90      6.80 o 
   2  13   1        9.95       18.07      5.29 o 
   3  13   1       19.46       16.85      5.55 o 
   4  13   1        9.11        9.92      3.57 o 
   5  13   1        0.02        1.35      3.33 o 
   6  13   1       41.73       37.12      4.46 o 
   7  13   1        0.37       15.79      3.90 o 
   8  13   1      185.25      215.71      7.94 o 
   0  14   1       13.08       21.48     10.62 o 
   1  14   1      135.49      129.18      8.25 o 
   2  14   1       55.19       81.71      7.02 o 
   3  14   1       44.61       68.67      6.69 o 
   4  14   1       28.19       28.61      5.67 o 
   5  14   1      189.68      185.98      9.77 o 
   4   0   2   237278.17   231927.72    431.64 o 
   5   0   2     1456.92     1623.38     12.19 o 
   6   0   2      730.50      615.98      9.90 o 
   7   0   2      738.88      736.57     11.67 o 
   8   0   2     2287.32     2129.86     24.37 o 
   9   0   2      369.00      305.82     11.20 o 
  10   0   2      517.65      488.49     13.67 o 
  11   0   2      111.80       90.04      6.54 o 
  12   0   2      335.78      374.15     13.31 o 
  13   0   2      273.01      322.94     11.53 o 
  14   0   2      257.49      323.78     12.08 o 
  15   0   2       29.73       34.19      6.30 o 
  16   0   2      591.55      505.63     16.19 o 
  17   0   2       30.98       49.13      7.19 o 
  18   0   2       12.60       23.71      6.33 o 
  19   0   2        7.13        2.22      6.45 o 
   4   1   2    74103.48    73680.76    237.15 o 
   5   1   2    11162.23    11534.79     71.73 o 
   6   1   2    11106.28    10362.64     40.23 o 
   7   1   2     3674.29     3674.15     25.75 o 
   8   1   2     1136.86     1143.07     10.70 o 
   9   1   2      359.85      347.28      8.93 o 
  10   1   2      811.31      799.56     10.33 o 
  11   1   2      343.51      362.38      7.74 o 
  12   1   2      825.13      817.66     11.83 o 
  13   1   2      499.20      491.54      9.81 o 
  14   1   2        0.00        8.41      3.55 o 
  15   1   2       24.40       36.12      4.79 o 
  16   1   2       33.65       19.71      4.33 o 
  17   1   2        7.54        6.28      4.16 o 
  18   1   2        0.40        6.17      4.44 o 
  19   1   2       18.71        8.91      4.86 o 
   3   2   2     6784.28     6802.58    120.13 o 
   4   2   2     2876.94     3169.21     32.26 o 
   5   2   2     1696.96     1794.40      8.16 o 
   6   2   2      310.80      267.34      4.26 o 
   7   2   2     1518.81     1596.28     15.51 o 
   8   2   2     3841.59     3612.36     18.84 o 
   9   2   2     1833.74     1859.68     13.55 o 
  10   2   2     1058.19     1046.82     11.58 o 
  11   2   2       83.25       59.27      3.57 o 
  12   2   2      277.43      238.90      6.22 o 
  13   2   2       22.76       31.03      3.75 o 
  14   2   2       28.35       21.51      4.17 o 
  15   2   2      152.93      137.59      6.40 o 
  16   2   2      209.44      165.91      7.15 o 
  17   2   2       20.72       40.87      5.06 o 
  18   2   2      431.21      411.03     11.25 o 
   1   3   2        1.16        9.86      1.68 o 
   2   3   2        0.39        4.49      1.78 o 
   3   3   2     6755.96     6831.37     23.51 o 
   4   3   2     4048.82     3779.31     25.85 o 
   5   3   2     1824.39     1708.94     17.03 o 
   6   3   2        3.84       11.93      1.35 o 
   7   3   2     7313.26     7110.45     36.66 o 
   8   3   2      242.79      155.97      3.56 o 
   9   3   2     2537.79     2237.51     28.70 o 
  10   3   2      246.97      254.12      5.64 o 
  11   3   2      116.50      124.39      4.32 o 
  12   3   2      405.90      356.59      8.43 o 
  13   3   2      252.44      269.08      6.84 o 
  14   3   2      133.73      126.73      5.96 o 
  15   3   2      415.80      409.34      9.85 o 
  16   3   2       37.90       38.20      4.54 o 
  17   3   2       60.63       78.91      5.74 o 
  18   3   2       97.13       84.09      6.25 o 
   0   4   2     4319.10     4544.46     63.77 o 
   1   4   2      774.40      718.41      5.32 o 
   2   4   2      219.48      204.65      4.32 o 
   3   4   2     1870.18     2027.26     12.86 o 
   4   4   2       58.54       67.65      3.23 o 
   5   4   2        7.06        9.13      1.42 o 
   6   4   2     6714.99     6922.21     28.67 o 
   7   4   2      765.87      738.54      7.20 o 
   8   4   2      566.44      486.85      7.68 o 
   9   4   2     1383.36     1325.75     25.18 o 
  10   4   2      134.14      133.85      3.57 o 
  11   4   2       67.10       67.73      3.28 o 
  12   4   2       34.34       36.48      3.21 o 
  13   4   2      706.17      643.64     11.41 o 
  14   4   2        0.38        4.89      2.96 o 
  15   4   2       50.20       36.33      4.66 o 
  16   4   2      128.02      159.38      7.46 o 
  17   4   2       33.80       21.86      4.88 o 
  18   4   2       60.93       72.75      6.35 o 
   1   5   2     4159.82     4034.80     41.77 o 
   2   5   2     1743.45     2019.09     17.48 o 
   3   5   2     2255.52     2458.75     15.53 o 
   4   5   2     2954.79     3070.94     15.22 o 
   5   5   2       18.51       17.11      1.51 o 
   6   5   2      586.29      470.21     11.79 o 
   7   5   2       50.22       36.67      1.83 o 
   8   5   2      137.25      155.33      3.60 o 
   9   5   2       41.93       50.65      2.64 o 
  10   5   2      723.39      635.58     13.41 o 
  11   5   2     1192.43     1019.43     23.96 o 
  12   5   2        9.95       33.05      2.87 o 
  13   5   2        0.79        1.88      2.94 o 
  14   5   2       53.95       57.04      4.44 o 
  15   5   2      196.60      150.94      7.08 o 
  16   5   2       19.16       39.22      5.03 o 
  17   5   2       52.52       48.01      5.51 o 
   0   6   2    16801.29    18510.74    171.00 o 
   1   6   2       26.41       37.80      4.92 o 
   2   6   2      734.89      853.17      8.77 o 
   3   6   2       69.76       49.43      2.52 o 
   4   6   2     5106.15     5399.21     31.13 o 
   5   6   2       76.58       55.42      3.87 o 
   6   6   2      200.16      186.01     12.82 o 
   7   6   2      166.93      168.83      5.82 o 
   8   6   2       27.61       30.93      2.71 o 
   9   6   2        3.17        5.30      1.75 o 
  10   6   2      327.65      294.71      5.10 o 
  11   6   2      796.10      688.27     14.88 o 
  12   6   2      147.09      122.06      4.05 o 
  13   6   2       71.14       60.00      3.25 o 
  14   6   2       96.03       73.98      4.67 o 
  15   6   2       23.79       36.41      4.07 o 
  16   6   2       95.45       68.73      6.35 o 
  17   6   2        0.24       16.64      6.72 o 
   1   7   2      101.03      126.74      5.43 o 
   2   7   2      858.60      863.80     12.21 o 
   3   7   2     4855.37     4717.08     26.81 o 
   4   7   2       17.71       33.34      2.44 o 
   5   7   2      191.36      169.63     14.57 o 
   6   7   2        4.06        8.00      1.25 o 
   7   7   2      188.24      138.94     13.56 o 
   8   7   2      700.82      659.84      9.17 o 
   9   7   2       73.35       73.54      3.03 o 
  10   7   2        3.83        5.57      2.23 o 
  11   7   2       53.27       38.48      2.86 o 
  12   7   2     1503.74     1274.52     46.83 o 
  13   7   2       29.63       19.96      3.64 o 
  14   7   2      202.46      187.90      9.03 o 
  15   7   2       75.10      121.96      9.87 o 
  16   7   2       62.88      115.04     11.75 o 
   0   8   2      731.93      835.27     44.58 o 
   1   8   2      280.56      298.00      7.70 o 
   2   8   2      183.15      248.25      7.46 o 
   3   8   2      389.85      373.76      8.45 o 
   4   8   2     1847.93     1778.63     18.33 o 
   5   8   2      775.97      766.16     12.56 o 
   6   8   2      265.23      248.55      7.60 o 
   7   8   2      110.11       69.28     10.14 o 
   8   8   2     1010.16      953.45     15.64 o 
   9   8   2       37.86       28.36      2.16 o 
  10   8   2      442.83      391.59     10.64 o 
  11   8   2      149.69      160.51      5.70 o 
  12   8   2       33.44       85.44      6.62 o 
  13   8   2      321.78      303.27      8.51 o 
  14   8   2       47.48       68.42      6.62 o 
  15   8   2      123.83      149.52     14.86 o 
   1   9   2      533.34      620.32      9.51 o 
   2   9   2      100.79       95.10      3.73 o 
   3   9   2     1063.64     1064.69     13.74 o 
   4   9   2        9.19       14.08      3.67 o 
   5   9   2     1161.56     1172.19     14.87 o 
   6   9   2     1226.00     1106.75     14.83 o 
   7   9   2       34.77       40.60      4.00 o 
   8   9   2      398.48      440.27      9.61 o 
   9   9   2      380.21      328.04      7.66 o 
  10   9   2      180.75      160.67      5.92 o 
  11   9   2      223.20      220.99      6.78 o 
  12   9   2      166.10      189.29      8.89 o 
  13   9   2       50.97       68.21      6.66 o 
  14   9   2      187.66      245.02     14.59 o 
  15   9   2      222.78      309.27     28.10 o 
   0  10   2      299.99      406.46     12.41 o 
   1  10   2     3099.63     3190.73     24.22 o 
   2  10   2        4.01       19.36      2.59 o 
   3  10   2     3020.32     2852.54     22.97 o 
   4  10   2       35.56       38.77      3.72 o 
   5  10   2      195.45      220.11      7.24 o 
   6  10   2       34.43       25.82      5.13 o 
   7  10   2       77.78       78.25      5.06 o 
   8  10   2       42.62       33.98      4.01 o 
   9  10   2       10.67       16.01      4.26 o 
  10  10   2     1123.91     1020.49     15.66 o 
  11  10   2       13.02       38.13      5.04 o 
  12  10   2       26.86       33.17      5.55 o 
  13  10   2       42.31       72.30      6.87 o 
   1  11   2       76.87       56.28      3.68 o 
   2  11   2       20.53       22.26      3.68 o 
   3  11   2      266.98      247.97      7.68 o 
   4  11   2     1475.83     1409.80     17.59 o 
   5  11   2       45.26       45.47      4.31 o 
   6  11   2      501.56      481.08     10.42 o 
   7  11   2       84.86       78.51      5.39 o 
   8  11   2      810.31      765.09     13.60 o 
   9  11   2      245.58      260.16      8.59 o 
  10  11   2      117.55      125.34      6.59 o 
  11  11   2      128.93      113.65      7.40 o 
  12  11   2        0.21       -2.38      4.71 o 
   0  12   2       60.87       57.20      7.94 o 
   1  12   2        1.90        2.46      3.79 o 
   2  12   2      328.05      367.45     10.51 o 
   3  12   2        2.28        1.19      3.67 o 
   4  12   2       17.14       22.40      3.68 o 
   5  12   2        0.94        1.21      3.55 o 
   6  12   2      131.39       83.62      5.09 o 
   7  12   2       10.88       14.95      3.68 o 
   8  12   2      116.50      151.15      6.94 o 
   9  12   2        7.56        7.81      4.44 o 
  10  12   2      112.94      119.89      7.50 o 
   1  13   2       11.75       25.72      5.28 o 
   2  13   2      108.42      116.85      7.30 o 
   3  13   2      112.88      100.46      6.58 o 
   4  13   2       10.49        7.88      4.20 o 
   5  13   2        4.88        7.15      3.73 o 
   6  13   2        8.94       15.18      3.93 o 
   7  13   2       51.08       46.70      4.94 o 
   8  13   2        0.41        2.97      3.89 o 
   0  14   2        0.61       10.34      7.25 o 
   1  14   2      285.60      246.31     10.57 o 
   2  14   2        8.36       21.29      5.73 o 
   3  14   2      536.85      608.42     15.76 o 
   4  14   2      110.13      113.59      7.28 o 
   5  14   2       73.06       91.71      6.65 o 
   3   1   3     1287.60     1464.41     13.55 o 
   4   1   3     4112.91     4241.37     24.77 o 
   5   1   3      194.91      240.58      4.14 o 
   6   1   3     1501.65     1389.43      8.96 o 
   7   1   3       82.90       73.79      2.71 o 
   8   1   3     3265.76     3331.98     18.13 o 
   9   1   3      271.71      243.03      6.76 o 
  10   1   3     1083.87     1027.89     12.62 o 
  11   1   3      285.54      279.30      7.30 o 
  12   1   3        1.69       14.86      3.62 o 
  13   1   3       37.86       18.30      3.56 o 
  14   1   3      308.79      315.19      8.46 o 
  15   1   3      208.35      218.00      7.59 o 
  16   1   3       75.83       85.61      5.76 o 
  17   1   3       86.46       81.84      5.92 o 
  18   1   3       13.04       16.72      4.60 o 
  19   1   3        0.00        9.94      7.32 o 
   2   2   3     8634.79     8812.68     29.73 o 
   3   2   3     9089.57     9461.49     48.06 o 
   4   2   3      503.09      390.45      5.60 o 
   5   2   3       21.39       48.82      2.84 o 
   6   2   3     2950.97     2870.57     27.05 o 
   7   2   3     2824.61     2891.88     18.71 o 
   8   2   3       28.04       49.90      2.46 o 
   9   2   3     1354.73     1332.87     12.49 o 
  10   2   3      227.93      200.27      5.53 o 
  11   2   3        4.01        6.62      2.54 o 
  12   2   3       46.01       41.07      4.73 o 
  13   2   3       51.56       68.51      4.48 o 
  14   2   3       25.16       57.05      4.71 o 
  15   2   3        0.77        3.18      3.89 o 
  16   2   3       74.80      129.75      6.45 o 
  17   2   3       68.91       87.91      6.09 o 
  18   2   3       63.15       77.07      6.32 o 
   1   3   3        0.00        2.57      1.23 o 
   2   3   3     3644.08     3850.40     14.65 o 
   3   3   3     2511.24     2725.08     24.79 o 
   4   3   3       72.20       63.73      2.68 o 
   5   3   3      510.75      553.97      8.58 o 
   6   3   3       56.76       44.50      1.69 o 
   7   3   3     2466.80     2537.14     50.96 o 
   8   3   3      188.21      213.32     10.73 o 
   9   3   3       70.57       80.35      4.47 o 
  10   3   3        5.68       11.25      2.36 o 
  11   3   3       30.31       26.23      2.90 o 
  12   3   3       64.94       72.54      4.01 o 
  13   3   3      110.28      122.76      5.14 o 
  14   3   3      100.38      101.12      5.06 o 
  15   3   3        1.04       10.73      4.12 o 
  16   3   3        7.19       32.14      5.17 o 
  17   3   3        2.09        8.37      4.57 o 
  18   3   3        0.63        1.15      4.81 o 
   0   4   3     9044.48     9802.83     47.60 o 
   1   4   3      303.46      351.17      5.25 o 
   2   4   3     2377.40     2645.68     16.68 o 
   3   4   3      956.54     1079.08      9.65 o 
   4   4   3      321.45      519.68      6.13 o 
   5   4   3      158.36      149.12     11.69 o 
   6   4   3     7062.09     6928.97     47.15 o 
   7   4   3      330.30      350.95      6.15 o 
   8   4   3     2004.50     1789.90     23.24 o 
   9   4   3       71.81       72.93      3.56 o 
  10   4   3      124.66      100.80      6.98 o 
  11   4   3       80.52       62.61      5.17 o 
  12   4   3      442.08      332.48     11.33 o 
  13   4   3      230.40      229.92      6.50 o 
  14   4   3       20.92       28.94      3.95 o 
  15   4   3       67.24       88.23      6.01 o 
  16   4   3        2.19       -0.40      4.89 o 
  17   4   3      126.32      130.28      7.32 o 
  18   4   3        2.44       11.53      5.17 o 
   1   5   3     2534.35     2728.77     21.39 o 
   2   5   3       19.62       29.21      2.06 o 
   3   5   3     1788.62     1776.61     14.54 o 
   4   5   3        0.33        8.60      2.03 o 
   5   5   3       19.34       40.20      2.54 o 
   6   5   3       98.64       70.85      6.33 o 
   7   5   3     1442.90     1528.03     11.88 o 
   8   5   3      490.94      386.69      5.45 o 
   9   5   3     1485.37     1452.98     13.23 o 
  10   5   3      397.20      337.86      5.97 o 
  11   5   3      425.38      411.23     10.80 o 
  12   5   3      628.48      598.48     11.16 o 
  13   5   3       75.78       95.74      4.58 o 
  14   5   3      162.44      158.00      6.08 o 
  15   5   3      297.71      325.82      9.26 o 
  16   5   3        4.18       11.53      3.77 o 
  17   5   3      109.90      107.92      7.83 o 
   0   6   3     1400.24     1621.30     62.63 o 
   1   6   3     2362.72     2660.72     16.49 o 
   2   6   3      800.89      931.82      9.16 o 
   3   6   3      331.09      362.20      7.28 o 
   4   6   3     1139.61     1174.96     12.17 o 
   5   6   3      946.76      941.90      9.24 o 
   6   6   3      156.13      149.99      4.22 o 
   7   6   3     2146.33     2168.89     44.78 o 
   8   6   3      577.77      593.03      7.20 o 
   9   6   3      105.45      100.30      4.38 o 
  10   6   3       17.24       10.35      1.95 o 
  11   6   3      858.73      789.11     14.83 o 
  12   6   3      393.87      383.00     11.20 o 
  13   6   3        0.72        1.36      2.61 o 
  14   6   3        0.08        2.94      2.87 o 
  15   6   3       61.29       73.36      5.19 o 
  16   6   3       65.21       61.67      6.11 o 
  17   6   3        6.51       11.29      6.02 o 
   1   7   3       90.69      120.56      4.86 o 
   2   7   3        2.85        6.28      1.78 o 
   3   7   3      729.98      774.08     10.63 o 
   4   7   3     2427.31     2556.36     20.59 o 
   5   7   3       13.56       16.90      1.94 o 
   6   7   3      277.50      281.64      6.91 o 
   7   7   3       70.35       73.72      4.01 o 
   8   7   3      125.95      130.74      6.33 o 
   9   7   3      132.88      105.44      6.85 o 
  10   7   3      309.74      282.97     11.48 o 
  11   7   3      124.69      111.12      3.92 o 
  12   7   3       75.86       99.86      4.93 o 
  13   7   3        1.84        2.18      3.47 o 
  14   7   3       43.54       39.30      6.06 o 
  15   7   3      483.95      481.98     19.86 o 
  16   7   3        0.07        8.80     11.59 o 
   0   8   3     1704.11     1579.09     37.11 o 
   1   8   3      167.38      249.75      8.66 o 
   2   8   3       66.13       54.81      3.99 o 
   3   8   3      251.45      285.12      5.93 o 
   4   8   3      437.53      341.62     19.39 o 
   5   8   3       79.30       86.94      4.69 o 
   6   8   3      514.89      506.74     10.46 o 
   7   8   3      406.74      429.82     10.36 o 
   8   8   3     2014.52     1903.32     17.90 o 
   9   8   3        5.11       12.02      2.80 o 
  10   8   3        7.83       18.96      2.97 o 
  11   8   3      330.88      329.89      7.56 o 
  12   8   3      482.08      534.67     11.74 o 
  13   8   3        7.75        9.49      5.02 o 
  14   8   3      240.60      223.46     10.39 o 
  15   8   3      436.13      486.87     21.49 o 
   1   9   3      962.61      944.17     19.15 o 
   2   9   3      369.05      323.75      8.27 o 
   3   9   3       50.24       55.47      4.36 o 
   4   9   3        0.13        0.37      2.74 o 
   5   9   3       14.99       13.32      3.25 o 
   6   9   3      608.83      585.80     11.81 o 
   7   9   3      306.03      291.97      8.81 o 
   8   9   3      355.26      321.26      8.22 o 
   9   9   3        0.17        3.78      3.28 o 
  10   9   3       14.54       10.25      3.27 o 
  11   9   3      325.66      356.05      8.65 o 
  12   9   3      443.08      440.39     13.39 o 
  13   9   3       94.47      125.44      8.16 o 
  14   9   3       64.02       78.24     10.64 o 
   0  10   3       58.56      117.03     15.06 o 
   1  10   3     1398.23     1370.22     14.95 o 
   2  10   3       19.95       24.92      3.02 o 
   3  10   3       43.89       24.97      3.64 o 
   4  10   3       15.99        6.58      3.39 o 
   5  10   3      664.75      595.67     10.79 o 
   6  10   3      899.14      870.60     14.04 o 
   7  10   3      992.82      963.12     15.02 o 
   8  10   3       14.00       11.01      3.47 o 
   9  10   3      221.39      220.94      7.59 o 
  10  10   3      505.42      483.98     11.17 o 
  11  10   3      366.63      403.48     11.79 o 
  12  10   3        8.00       11.94      5.16 o 
  13  10   3        9.76       12.13      5.51 o 
   1  11   3      844.70      738.58     11.17 o 
   2  11   3       15.08       24.12      3.76 o 
   3  11   3     1271.97     1211.45     17.63 o 
   4  11   3      476.03      493.01     10.70 o 
   5  11   3       10.90       19.39      3.77 o 
   6  11   3      126.98       99.64      5.47 o 
   7  11   3        1.15        8.35      3.68 o 
   8  11   3       84.47       76.68      5.45 o 
   9  11   3       54.98       65.86      5.36 o 
  10  11   3      142.53      124.89      7.40 o 
  11  11   3       27.33       19.61      4.97 o 
  12  11   3        0.05       -3.71      4.90 o 
   0  12   3      359.18      384.02     16.32 o 
   1  12   3        0.70        7.76      3.51 o 
   2  12   3       16.78        9.11      3.84 o 
   3  12   3        4.37        3.31      3.48 o 
   4  12   3      148.02      139.05      6.49 o 
   5  12   3      205.05      193.64      7.52 o 
   6  12   3        6.78       16.81      3.92 o 
   7  12   3      355.92      302.88      8.67 o 
   8  12   3       67.63       48.30      4.68 o 
   9  12   3       22.09       28.08      4.46 o 
  10  12   3        2.38       11.29      4.80 o 
   1  13   3        6.28        9.03      4.48 o 
   2  13   3        8.28       27.47      4.90 o 
   3  13   3       88.05       67.10      5.30 o 
   4  13   3       54.69       33.37      4.49 o 
   5  13   3       17.99        8.47      3.85 o 
   6  13   3       50.30       59.64      4.66 o 
   7  13   3       51.50       58.72      4.78 o 
   8  13   3       89.14      108.67      6.48 o 
   0  14   3      118.60      100.68     10.07 o 
   1  14   3       61.00       43.64      5.87 o 
   2  14   3       23.71       22.53      4.94 o 
   3  14   3        0.01       -0.87      4.60 o 
   4  14   3       28.20       36.36      6.48 o 
   3   0   4     7458.66     7295.93     77.55 o 
   4   0   4    49370.96    48007.88    106.77 o 
   5   0   4       74.12      127.93      5.18 o 
   6   0   4     5518.42     5959.26     34.10 o 
   7   0   4     1001.97     1247.85     12.71 o 
   8   0   4     8248.60     7997.87     47.98 o 
   9   0   4     3028.47     3126.98     27.68 o 
  10   0   4      221.31      215.09      9.54 o 
  11   0   4       27.63       34.77      5.70 o 
  12   0   4       87.68       71.05      7.14 o 
  13   0   4      259.34      225.55     11.56 o 
  14   0   4       71.69      107.68      8.47 o 
  15   0   4      257.20      248.18     11.50 o 
  16   0   4      227.19      324.37     13.29 o 
  17   0   4       48.30       49.65     12.57 o 
  18   0   4        4.38       10.83      9.26 o 
   3   1   4     5639.36     4989.00     43.55 o 
   4   1   4     9527.54    10086.65     53.78 o 
   5   1   4     3749.58     3178.98     16.36 o 
   6   1   4      488.93      418.83      5.36 o 
   7   1   4     4278.70     4246.53     17.44 o 
   8   1   4     8607.07     8691.69     30.41 o 
   9   1   4     1208.26     1135.05     11.57 o 
  10   1   4      601.32      584.77      9.88 o 
  11   1   4      342.35      341.92      8.04 o 
  12   1   4      834.16      855.80     14.15 o 
  13   1   4        0.11        4.46      3.74 o 
  14   1   4        0.00        2.69      3.45 o 
  15   1   4       42.36       52.03      4.80 o 
  16   1   4      119.38      171.15      7.27 o 
  17   1   4        2.99        8.44      4.45 o 
  18   1   4        1.11       12.50      7.58 o 
   0   2   4       54.52       78.98      4.93 o 
   1   2   4       84.84       86.89      5.17 o 
   2   2   4       15.92       20.85      1.64 o 
   3   2   4      321.81      261.47      4.31 o 
   4   2   4     3245.37     3137.81     14.37 o 
   5   2   4    10053.18     9817.24     28.42 o 
   6   2   4       14.59       34.01      2.82 o 
   7   2   4     3690.61     3954.16     25.20 o 
   8   2   4      630.99      710.75     20.25 o 
   9   2   4       51.51       52.19      2.80 o 
  10   2   4        7.32       17.60      2.71 o 
  11   2   4      366.11      381.84      7.73 o 
  12   2   4      270.94      220.59      6.95 o 
  13   2   4       72.45       89.73      6.09 o 
  14   2   4      782.30      787.37     12.88 o 
  15   2   4       11.41       17.19      4.07 o 
  16   2   4       16.53        8.37      4.22 o 
  17   2   4      122.09      147.70      7.69 o 
  18   2   4       47.18       40.67      5.86 o 
   1   3   4     1946.68     2077.42     10.05 o 
   2   3   4      498.93      478.98      6.73 o 
   3   3   4     6354.08     6829.84     33.37 o 
   4   3   4        3.15       17.23      1.77 o 
   5   3   4      143.73       81.19      3.37 o 
   6   3   4      622.42      563.21      7.21 o 
   7   3   4      322.56      338.75      6.81 o 
   8   3   4       88.90       66.72      4.56 o 
   9   3   4     1186.25     1265.55     13.99 o 
  10   3   4       18.23       17.37      2.74 o 
  11   3   4      637.09      616.86     10.50 o 
  12   3   4       39.84       43.38      3.60 o 
  13   3   4      361.59      392.72      9.31 o 
  14   3   4       44.80       36.03      4.16 o 
  15   3   4      293.57      321.65      9.70 o 
  16   3   4      448.75      493.68     12.11 o 
  17   3   4        1.72        2.97      4.46 o 
  18   3   4       16.52       30.18      5.40 o 
   0   4   4     4939.47     5168.11     27.06 o 
   1   4   4       80.33       56.66      3.06 o 
   2   4   4     2236.39     2133.34     29.67 o 
   3   4   4       38.85       43.07      2.36 o 
   4   4   4     1047.42      899.02      7.25 o 
   5   4   4       60.79       55.20      2.54 o 
   6   4   4       32.70       19.08      2.37 o 
   7   4   4      126.53      102.11      3.31 o 
   8   4   4     1049.40      974.20     11.74 o 
   9   4   4     1381.93     1397.25     16.91 o 
  10   4   4      650.09      616.26     10.06 o 
  11   4   4       33.46       43.73      3.57 o 
  12   4   4      267.49      238.51      6.62 o 
  13   4   4      174.32      179.37      6.22 o 
  14   4   4       94.80       56.26      4.40 o 
  15   4   4       14.34       11.90      3.89 o 
  16   4   4      155.08      100.99      5.96 o 
  17   4   4       22.87       24.95      4.96 o 
  18   4   4       29.21       25.48      5.34 o 
   1   5   4      309.34      362.20      5.32 o 
   2   5   4      358.52      383.56      5.26 o 
   3   5   4        6.44        6.14      1.75 o 
   4   5   4        3.77        3.35      1.89 o 
   5   5   4     1229.21     1445.22     12.75 o 
   6   5   4       29.70       31.42      2.63 o 
   7   5   4      345.11      318.10      9.24 o 
   8   5   4      979.77      955.85     13.73 o 
   9   5   4      122.05      130.24      6.09 o 
  10   5   4      133.46      126.72      4.33 o 
  11   5   4        1.15       18.47      3.60 o 
  12   5   4       14.73       10.69      2.91 o 
  13   5   4       37.81       37.51      3.66 o 
  14   5   4       26.56       26.01      3.57 o 
  15   5   4        8.23       21.10      3.80 o 
  16   5   4        1.61        3.98      3.72 o 
  17   5   4       20.15       12.16      5.38 o 
   0   6   4      578.75      650.77     14.37 o 
   1   6   4       47.16       34.78      2.48 o 
   2   6   4       30.64       38.45      1.89 o 
   3   6   4     2287.06     2239.29     37.26 o 
   4   6   4     1933.56     2047.63     18.07 o 
   5   6   4       10.17       14.97      2.50 o 
   6   6   4      114.45       72.72      4.22 o 
   7   6   4        0.31       11.68      2.36 o 
   8   6   4     1635.74     1520.62     16.98 o 
   9   6   4     1016.38      930.22     12.77 o 
  10   6   4      468.61      409.62     12.99 o 
  11   6   4      257.23      235.89      5.97 o 
  12   6   4      202.20      157.00      7.51 o 
  13   6   4       97.09       87.79      4.41 o 
  14   6   4       55.13       56.11      4.70 o 
  15   6   4      678.02      622.16     17.82 o 
  16   6   4       41.45       34.50      6.57 o 
  17   6   4        3.72        9.55      5.19 o 
   1   7   4      795.23      864.14     10.60 o 
   2   7   4      170.46      192.47      4.96 o 
   3   7   4      174.11      162.56      5.43 o 
   4   7   4     2111.44     2167.44     17.65 o 
   5   7   4      448.48      432.99      6.88 o 
   6   7   4       43.63       32.52      3.24 o 
   7   7   4       88.20       65.03      3.76 o 
   8   7   4     1129.47     1086.32     13.57 o 
   9   7   4      216.30      218.23      4.70 o 
  10   7   4        1.24        2.23      1.38 o 
  11   7   4      152.74      134.08      5.23 o 
  12   7   4     1121.80     1111.73     22.38 o 
  13   7   4       29.50       24.65      3.96 o 
  14   7   4       13.04       12.61      4.55 o 
  15   7   4       24.40       38.82      5.75 o 
  16   7   4       81.65       70.69      6.61 o 
   0   8   4      802.31      901.63     16.74 o 
   1   8   4     1347.23     1282.73     17.38 o 
   2   8   4       68.97       85.15      5.00 o 
   3   8   4        7.45        9.22      1.69 o 
   4   8   4        4.11        3.35      2.62 o 
   5   8   4       43.04       42.78      2.53 o 
   6   8   4      140.72      120.92     10.60 o 
   7   8   4       28.39       17.65      3.06 o 
   8   8   4        4.42       22.66      3.61 o 
   9   8   4       53.96       46.00      3.44 o 
  10   8   4       40.44       47.20      3.87 o 
  11   8   4       24.52       40.21      4.82 o 
  12   8   4      698.86      641.32     16.52 o 
  13   8   4       78.55      104.72      7.84 o 
  14   8   4      115.03       90.39      6.55 o 
  15   8   4        2.85       32.66      6.77 o 
   1   9   4      235.07      209.48      7.47 o 
   2   9   4       47.41       47.22      4.30 o 
   3   9   4      783.21      706.83     11.16 o 
   4   9   4        3.28        5.15      4.12 o 
   5   9   4      103.15       86.75      4.63 o 
   6   9   4      308.16      286.26      7.96 o 
   7   9   4        0.91        0.46      3.28 o 
   8   9   4       16.33       14.28      5.38 o 
   9   9   4      580.37      515.75     11.10 o 
  10   9   4      250.80      266.45      7.27 o 
  11   9   4      368.47      369.39      9.47 o 
  12   9   4       35.89       30.58      4.86 o 
  13   9   4       56.73       66.99      6.12 o 
  14   9   4        0.40        2.14      6.18 o 
   0  10   4     3072.35     2894.32     47.19 o 
   1  10   4      287.08      256.79      8.26 o 
   2  10   4     2513.91     2464.75     24.06 o 
   3  10   4        0.01       16.15      3.95 o 
   4  10   4     1086.14     1071.67     14.76 o 
   5  10   4      383.08      371.32      9.03 o 
   6  10   4       68.09       83.23      4.76 o 
   7  10   4      671.47      722.75     12.00 o 
   8  10   4       52.96       43.68      3.72 o 
   9  10   4        3.98        1.41      3.68 o 
  10  10   4       11.85        6.74      5.14 o 
  11  10   4        4.98        8.84      5.08 o 
  12  10   4        1.64       11.76      5.22 o 
  13  10   4       53.39       83.89      7.81 o 
   1  11   4        1.09        5.98      3.53 o 
   2  11   4      541.15      434.64     11.02 o 
   3  11   4        7.47       13.75      3.80 o 
   4  11   4       14.04       23.38      3.98 o 
   5  11   4      745.81      700.22     11.87 o 
   6  11   4       72.34       53.22      4.35 o 
   7  11   4      938.93      838.51     12.64 o 
   8  11   4       74.51       68.13      4.36 o 
   9  11   4      107.14      101.29      5.85 o 
  10  11   4        0.11        4.19      4.57 o 
  11  11   4       43.31       57.62      6.41 o 
  12  11   4       35.58       58.99      7.20 o 
   0  12   4     1475.31     1557.24     32.04 o 
   1  12   4      269.57      299.04      9.08 o 
   2  12   4      701.09      720.27     14.45 o 
   3  12   4      443.96      434.82     10.56 o 
   4  12   4       81.03       55.39      4.61 o 
   5  12   4       59.84       59.42      4.84 o 
   6  12   4        0.77        3.68      3.27 o 
   7  12   4       41.77       41.43      4.38 o 
   8  12   4      194.47      174.73      7.14 o 
   9  12   4        9.00       16.99      4.83 o 
  10  12   4      100.30      130.82      7.56 o 
   1  13   4        0.28        1.20      4.33 o 
   2  13   4        5.22        4.16      4.30 o 
   3  13   4        0.05        2.26      3.90 o 
   4  13   4       10.63       11.22      3.77 o 
   5  13   4      184.24      191.32      7.89 o 
   6  13   4       31.68       39.81      4.76 o 
   7  13   4      157.68      169.50      8.09 o 
   8  13   4        0.94        1.66      4.79 o 
   0  14   4       17.70       22.97      6.95 o 
   1  14   4      356.90      418.80     13.22 o 
   2  14   4       65.07       77.20      6.52 o 
   3  14   4       76.23       67.27      6.44 o 
   4  14   4      105.73      105.94      8.04 o 
   1   1   5      639.65      669.41      8.82 o 
   2   1   5     1247.58     1126.59      8.82 o 
   3   1   5      144.29       93.30      5.44 o 
   4   1   5    11851.15    11214.84     43.57 o 
   5   1   5     1687.56     1660.41     20.49 o 
   6   1   5      706.94      693.58     26.50 o 
   7   1   5     3269.72     3094.53     39.10 o 
   8   1   5      121.24      200.45     15.00 o 
   9   1   5       21.65       42.54      4.09 o 
  10   1   5      232.42      271.63      6.47 o 
  11   1   5       45.01       38.04      3.74 o 
  12   1   5      273.79      285.80      8.13 o 
  13   1   5       33.20       47.05      5.58 o 
  14   1   5       62.88       58.10      4.92 o 
  15   1   5        0.18        6.27      3.88 o 
  16   1   5        2.39       11.88      4.78 o 
  17   1   5       26.50       55.48      7.06 o 
  18   1   5      121.22      149.00      9.03 o 
   0   2   5      670.35      650.95     13.01 o 
   1   2   5       24.18        7.28      2.21 o 
   2   2   5       90.78      113.33      4.66 o 
   3   2   5      765.99      802.95      9.95 o 
   4   2   5     1357.77     1354.40     11.61 o 
   5   2   5     2911.52     2931.74     22.91 o 
   6   2   5       43.39       79.85      7.02 o 
   7   2   5      554.10      559.82      8.94 o 
   8   2   5     2406.71     2554.91     20.68 o 
   9   2   5      151.86      159.97      8.65 o 
  10   2   5      286.44      279.81     11.14 o 
  11   2   5      209.47      205.38      9.48 o 
  12   2   5        1.38        5.92      2.91 o 
  13   2   5       86.29       74.16      5.31 o 
  14   2   5        0.23       16.18      3.96 o 
  15   2   5      116.24      127.77      6.79 o 
  16   2   5       83.94      122.56      7.26 o 
  17   2   5       11.33       18.69      6.19 o 
  18   2   5       12.43       19.66      5.11 o 
   1   3   5     4317.24     4170.88     25.33 o 
   2   3   5     4712.92     4807.50     39.65 o 
   3   3   5        9.85       20.91      2.96 o 
   4   3   5        0.02        3.59      1.21 o 
   5   3   5      335.85      293.77      6.04 o 
   6   3   5      621.52      514.76      8.49 o 
   7   3   5      406.49      375.53      7.16 o 
   8   3   5      142.81      130.17      4.86 o 
   9   3   5      864.54      819.94     11.65 o 
  10   3   5       21.73       21.53      2.95 o 
  11   3   5        7.24        7.68      1.99 o 
  12   3   5       65.66       76.00      4.72 o 
  13   3   5        0.00        4.69      3.00 o 
  14   3   5       37.63       37.31      4.36 o 
  15   3   5       60.25       66.94      5.20 o 
  16   3   5      181.72      162.47      7.99 o 
  17   3   5       44.27       42.95      5.27 o 
  18   3   5       43.32       68.01      6.42 o 
   0   4   5      124.78      177.55      5.34 o 
   1   4   5     3707.97     3800.25     15.90 o 
   2   4   5     2382.89     2328.49     15.45 o 
   3   4   5     2873.10     3157.86     18.08 o 
   4   4   5      515.85      476.61      7.23 o 
   5   4   5     1458.92     1815.76     20.16 o 
   6   4   5     1782.66     1846.45     21.29 o 
   7   4   5      612.76      666.44     19.67 o 
   8   4   5       48.38       60.88      3.59 o 
   9   4   5       59.09       56.87      3.57 o 
  10   4   5      109.93      112.60      4.87 o 
  11   4   5      134.67      141.06      5.56 o 
  12   4   5       92.01       91.73      4.56 o 
  13   4   5       80.84       79.72      4.60 o 
  14   4   5       97.93       98.86      5.30 o 
  15   4   5       50.98       56.53      4.81 o 
  16   4   5       44.28       49.30      5.08 o 
  17   4   5       34.06       53.04      5.57 o 
  18   4   5      137.86      183.90      9.73 o 
   1   5   5       47.29       49.84      2.46 o 
   2   5   5       30.23       53.64      4.87 o 
   3   5   5      173.02      216.93      5.46 o 
   4   5   5     2878.16     3235.22     18.78 o 
   5   5   5      432.37      626.92      6.66 o 
   6   5   5     2050.50     1759.52     51.81 o 
   7   5   5     1114.26     1127.63     31.23 o 
   8   5   5     1201.70     1199.14     19.49 o 
   9   5   5     1186.36     1051.72     42.25 o 
  10   5   5      675.13      633.67     14.05 o 
  11   5   5     2231.87     2097.66     35.95 o 
  12   5   5      106.63      120.14      5.00 o 
  13   5   5       25.88       22.81      3.58 o 
  14   5   5      307.35      305.96      8.12 o 
  15   5   5        3.68        6.42      3.40 o 
  16   5   5       13.60        7.08      4.94 o 
  17   5   5        1.32        7.58      4.78 o 
   0   6   5     1418.73     1495.22     18.45 o 
   1   6   5     1199.02     1410.08     11.46 o 
   2   6   5      181.26      129.21      3.98 o 
   3   6   5      843.99      952.19      9.74 o 
   4   6   5        1.20        4.29      1.76 o 
   5   6   5       13.40        6.41      1.87 o 
   6   6   5      166.49      170.02      4.35 o 
   7   6   5      430.78      441.65     13.63 o 
   8   6   5      685.86      736.72     13.50 o 
   9   6   5      339.94      289.42      6.97 o 
  10   6   5      424.10      382.86     28.68 o 
  11   6   5      986.13      921.27     13.37 o 
  12   6   5        2.32        1.83      3.68 o 
  13   6   5        0.50       -2.50      3.62 o 
  14   6   5       75.49       65.81      4.82 o 
  15   6   5      208.31      225.64      8.05 o 
  16   6   5        9.67       17.45      5.40 o 
  17   6   5        4.02       22.21      5.51 o 
   1   7   5        0.21        3.34      2.01 o 
   2   7   5       41.40       44.18      2.20 o 
   3   7   5      427.09      483.86     12.91 o 
   4   7   5     1190.04     1319.45     13.40 o 
   5   7   5      301.07      346.66      6.55 o 
   6   7   5       17.13       13.94      2.25 o 
   7   7   5      265.23      246.21      5.63 o 
   8   7   5      538.91      466.83     16.71 o 
   9   7   5      216.45      213.37      5.56 o 
  10   7   5        3.23        3.77      2.05 o 
  11   7   5      112.32      113.82      4.90 o 
  12   7   5      107.62      102.37      5.25 o 
  13   7   5      101.32      111.01      6.15 o 
  14   7   5        3.10        5.89      3.85 o 
  15   7   5       94.62       94.14      6.64 o 
  16   7   5       33.87       59.49      8.00 o 
   0   8   5     1644.39     1602.38     22.03 o 
   1   8   5      353.73      310.37      6.94 o 
   2   8   5        3.13        0.97      1.74 o 
   3   8   5        9.84       20.32      3.19 o 
   4   8   5     1256.20     1155.10     13.54 o 
   5   8   5       19.00        9.41      2.40 o 
   6   8   5      713.08      664.62      9.40 o 
   7   8   5      961.10      978.09     11.78 o 
   8   8   5     1837.91     1681.02     15.09 o 
   9   8   5       84.07       94.79      4.05 o 
  10   8   5       73.53       89.79      4.55 o 
  11   8   5      877.98      849.85     23.30 o 
  12   8   5     1070.06     1067.98     23.43 o 
  13   8   5       35.40       39.62      4.98 o 
  14   8   5       78.66       62.01      5.40 o 
  15   8   5      122.22      117.51      7.48 o 
   1   9   5       34.62       48.28      4.96 o 
   2   9   5     3062.25     3000.66     27.35 o 
   3   9   5       36.52       33.32      4.40 o 
   4   9   5      258.99      265.60      7.81 o 
   5   9   5      214.26      198.44      6.32 o 
   6   9   5      344.72      320.83      7.55 o 
   7   9   5      518.03      539.23      9.69 o 
   8   9   5     1182.18     1153.42     14.42 o 
   9   9   5        0.55        6.53      4.01 o 
  10   9   5       97.27       92.24      5.69 o 
  11   9   5      405.74      417.23     10.65 o 
  12   9   5      164.24      157.67      6.93 o 
  13   9   5       88.79      111.94      6.48 o 
  14   9   5      159.35      172.22      9.41 o 
   0  10   5     2516.91     2476.66     30.98 o 
   1  10   5       31.67       42.02      4.92 o 
   2  10   5      638.22      604.46     12.22 o 
   3  10   5     2440.21     2294.41     23.36 o 
   4  10   5       98.39       89.20      5.43 o 
   5  10   5       16.71       13.50      3.37 o 
   6  10   5      107.40      112.13      5.85 o 
   7  10   5     1060.80     1082.36     14.31 o 
   8  10   5      404.68      390.23      8.85 o 
   9  10   5       42.34       28.39      3.87 o 
  10  10   5        0.38       -5.69      6.04 o 
  11  10   5        2.74       12.30      4.46 o 
  12  10   5       88.06      112.35      8.09 o 
  13  10   5      302.12      370.86     13.06 o 
   1  11   5      149.25      156.08      6.99 o 
   2  11   5      266.68      223.04      8.11 o 
   3  11   5       32.16       19.89      3.76 o 
   4  11   5       10.31       -0.65      3.90 o 
   5  11   5       49.31       40.34      4.12 o 
   6  11   5        0.38       -0.95      3.48 o 
   7  11   5       11.36       20.82      3.82 o 
   8  11   5       29.13       29.86      4.09 o 
   9  11   5      471.42      495.38     12.07 o 
  10  11   5        6.49       16.30      5.04 o 
  11  11   5      279.47      284.39     12.07 o 
  12  11   5       35.51       59.53      6.65 o 
   0  12   5      592.12      696.99     21.77 o 
   1  12   5       55.52       56.98      5.47 o 
   2  12   5     1034.65     1114.79     18.19 o 
   3  12   5      288.64      267.21      8.58 o 
   4  12   5      193.48      190.84      7.45 o 
   5  12   5        2.23        7.79      3.63 o 
   6  12   5      128.35      133.67      6.60 o 
   7  12   5      105.59       89.36      6.57 o 
   8  12   5      190.37      160.99      8.37 o 
   9  12   5        1.42        8.05      5.00 o 
  10  12   5      233.00      251.20     10.36 o 
   1  13   5       23.97       28.09      5.04 o 
   2  13   5       11.32        4.31      5.07 o 
   3  13   5       30.89       29.26      4.27 o 
   4  13   5       64.54       98.68      6.03 o 
   5  13   5       53.01       51.04      5.13 o 
   6  13   5       30.97       47.31      5.10 o 
   7  13   5       99.00       96.67      6.91 o 
   0  14   5        3.67       34.69      7.83 o 
   1  14   5      229.42      256.63     10.60 o 
   2  14   5      105.24      112.12      7.81 o 
   3  14   5      375.32      403.28     13.10 o 
   4  14   5      324.43      355.77     13.33 o 
   0   0   6        6.11       36.97      5.87 o 
   1   0   6    11141.32    11729.27    174.02 o 
   2   0   6     2507.43     2617.69     39.47 o 
   3   0   6    12756.68    12710.48    159.49 o 
   4   0   6     5946.80     6036.13     73.38 o 
   5   0   6      220.88      179.39      7.59 o 
   6   0   6       50.78      117.66      6.81 o 
   7   0   6       51.08       62.63      3.92 o 
   8   0   6    15771.84    15225.07    110.57 o 
   9   0   6      767.95      709.95     17.67 o 
  10   0   6      806.89      777.24     17.93 o 
  11   0   6      439.64      449.59     12.42 o 
  12   0   6      892.49      890.44     20.92 o 
  13   0   6       14.90       20.82      7.59 o 
  14   0   6       58.07       44.08      7.42 o 
  15   0   6       24.16       37.32      8.55 o 
  16   0   6      297.38      296.69     16.62 o 
  17   0   6      268.50      261.76     18.86 o 
  18   0   6       38.12       39.50      9.61 o 
   1   1   6     1305.39     1336.06     12.06 o 
   2   1   6     3656.27     3411.40     35.71 o 
   3   1   6      423.35      356.85      7.91 o 
   4   1   6     3700.80     4017.31     27.06 o 
   5   1   6      369.96      291.34      5.81 o 
   6   1   6       78.49       73.01      3.12 o 
   7   1   6      176.89      152.31      6.73 o 
   8   1   6    20914.71    20680.45     52.99 o 
   9   1   6        0.00       17.96      4.75 o 
  10   1   6     2406.80     2338.83     29.82 o 
  11   1   6      286.22      300.91      8.02 o 
  12   1   6     1168.70     1241.30     17.32 o 
  13   1   6      123.88      120.44      6.73 o 
  14   1   6      128.10      175.81      8.85 o 
  15   1   6       61.83       73.66      6.15 o 
  16   1   6       28.61       40.78      7.98 o 
  17   1   6       15.02        5.39     12.13 o 
  18   1   6       48.97       42.21      9.98 o 
   0   2   6      751.49      674.61     13.06 o 
   1   2   6      709.83      747.53     11.86 o 
   2   2   6      941.34      931.85      8.67 o 
   3   2   6      984.10     1109.46      8.04 o 
   4   2   6      250.92      300.66     11.65 o 
   5   2   6        3.37       30.38      4.91 o 
   6   2   6      599.84      653.10      9.70 o 
   7   2   6       31.80       77.41      3.99 o 
   8   2   6        1.19        7.36      3.74 o 
   9   2   6     1523.35     1610.20     15.29 o 
  10   2   6        8.64        5.53      2.63 o 
  11   2   6      650.37      664.57     11.02 o 
  12   2   6       58.93       62.87      4.83 o 
  13   2   6      154.70      124.09      6.66 o 
  14   2   6       11.64       10.98      4.06 o 
  15   2   6      131.97      124.98      7.49 o 
  16   2   6      198.98      200.85      8.73 o 
  17   2   6      153.87      133.29      9.70 o 
  18   2   6       23.10       29.56      5.60 o 
   1   3   6       38.41       42.43      2.98 o 
   2   3   6      266.65      268.04      5.13 o 
   3   3   6      190.93      236.51      6.07 o 
   4   3   6     1290.68     1280.17     32.04 o 
   5   3   6    10641.20    10938.19     82.01 o 
   6   3   6        4.36       31.18      2.81 o 
   7   3   6     2862.40     2953.91     31.91 o 
   8   3   6      335.19      334.46      7.45 o 
   9   3   6      148.41      167.69      5.93 o 
  10   3   6      383.82      413.95      8.49 o 
  11   3   6      160.92      176.84      6.28 o 
  12   3   6      157.99      160.97      6.30 o 
  13   3   6        0.19        6.23      3.40 o 
  14   3   6       29.28       53.00      4.73 o 
  15   3   6      221.78      244.58      8.60 o 
  16   3   6      342.70      369.57     12.18 o 
  17   3   6        5.34       19.41      5.93 o 
  18   3   6      190.76      199.30      8.97 o 
   0   4   6      972.15      955.38     13.70 o 
   1   4   6      494.01      567.93      7.47 o 
   2   4   6      372.23      417.35      9.94 o 
   3   4   6      440.57      474.33     11.50 o 
   4   4   6       34.13       44.62      3.86 o 
   5   4   6       30.10       37.30      5.08 o 
   6   4   6      276.11      223.21     17.28 o 
   7   4   6       48.74       25.81      2.85 o 
   8   4   6      489.36      459.95      8.98 o 
   9   4   6        0.68       -0.31      2.71 o 
  10   4   6      106.46      102.52      4.81 o 
  11   4   6      322.62      316.40      7.96 o 
  12   4   6      166.06      157.94      6.20 o 
  13   4   6        1.19        3.91      3.44 o 
  14   4   6       20.44       27.74      4.59 o 
  15   4   6      117.31       86.10      5.90 o 
  16   4   6      184.41      154.40      6.96 o 
  17   4   6        4.16        4.02      4.42 o 
   1   5   6       29.62       26.35      2.04 o 
   2   5   6     1789.00     1680.93     47.15 o 
   3   5   6     1563.19     1600.83     22.88 o 
   4   5   6       63.19       52.41      4.47 o 
   5   5   6      179.37      164.58      4.01 o 
   6   5   6       66.06       51.81      3.02 o 
   7   5   6      573.62      581.17     13.68 o 
   8   5   6      120.40      125.90      7.29 o 
   9   5   6       16.70       12.12      3.74 o 
  10   5   6        7.94        9.12      2.92 o 
  11   5   6        0.32        0.14      3.22 o 
  12   5   6      844.40      843.82     16.37 o 
  13   5   6      560.47      484.55     13.70 o 
  14   5   6       73.60       70.01      4.82 o 
  15   5   6        4.81        8.40      4.39 o 
  16   5   6        9.97        9.01      4.74 o 
  17   5   6       16.14       37.10      5.42 o 
   0   6   6     1713.57     2114.32     28.63 o 
   1   6   6     2356.13     2490.52     15.77 o 
   2   6   6     1504.88     1479.34     42.32 o 
   3   6   6       31.35       44.05      3.24 o 
   4   6   6      192.61      165.20      4.74 o 
   5   6   6      184.48      189.16      4.73 o 
   6   6   6       26.02       27.84      2.85 o 
   7   6   6      516.65      497.20     11.87 o 
   8   6   6      100.32      101.18      5.85 o 
   9   6   6      677.62      655.34     16.02 o 
  10   6   6       20.76       26.29      4.65 o 
  11   6   6      856.47      801.12     13.23 o 
  12   6   6      191.07      184.42      6.98 o 
  13   6   6      653.87      547.71     11.65 o 
  14   6   6      105.89       71.55      5.94 o 
  15   6   6      145.40      141.95      6.84 o 
  16   6   6       97.15      106.79      9.04 o 
   1   7   6       44.27       66.55      3.54 o 
   2   7   6      260.19      246.75      8.39 o 
   3   7   6       71.25       61.21      3.11 o 
   4   7   6     2172.17     2178.22     20.47 o 
   5   7   6       16.05       15.33      2.29 o 
   6   7   6      203.26      183.89      5.64 o 
   7   7   6      835.30      800.45      9.55 o 
   8   7   6     4463.81     4469.26     41.77 o 
   9   7   6      505.59      482.46      8.73 o 
  10   7   6      180.30      158.62      5.74 o 
  11   7   6       15.90       19.58      3.29 o 
  12   7   6      159.49      173.00      6.24 o 
  13   7   6        3.69        9.78      4.19 o 
  14   7   6       21.93       13.80      4.22 o 
  15   7   6        0.02        7.24      6.48 o 
  16   7   6       40.04       40.66      5.61 o 
   0   8   6      522.79      535.95     13.06 o 
   1   8   6      425.23      376.00      7.59 o 
   2   8   6      411.41      415.58      9.87 o 
   3   8   6      100.60       89.72      5.42 o 
   4   8   6      106.29      103.07      4.86 o 
   5   8   6       80.33       77.11      4.12 o 
   6   8   6       15.51       23.94      3.27 o 
   7   8   6        4.53       18.26      4.23 o 
   8   8   6      407.70      355.34      6.99 o 
   9   8   6       64.96       54.84      4.21 o 
  10   8   6        0.41        0.11      3.84 o 
  11   8   6        2.73        4.00      4.52 o 
  12   8   6      657.85      623.70     13.08 o 
  13   8   6       50.74       39.33      4.87 o 
  14   8   6        9.16        5.08      4.28 o 
  15   8   6      450.09      465.74     16.16 o 
   1   9   6      661.95      677.10     10.65 o 
   2   9   6     1043.65     1035.99     16.35 o 
   3   9   6     1401.23     1514.57     18.00 o 
   4   9   6       14.77       52.35      4.72 o 
   5   9   6     1432.73     1293.41     16.64 o 
   6   9   6       72.77       68.69      4.73 o 
   7   9   6      114.05      118.65      4.72 o 
   8   9   6      133.96      107.16      4.74 o 
   9   9   6       49.03       42.06      3.94 o 
  10   9   6      538.57      518.19     11.11 o 
  11   9   6        5.26       16.12      4.29 o 
  12   9   6        3.09        3.48      5.77 o 
  13   9   6       86.91      114.90      6.41 o 
  14   9   6      119.40       95.97      7.39 o 
   0  10   6      222.83      210.60      9.56 o 
   1  10   6      644.24      514.41     12.08 o 
   2  10   6      105.73      105.46      5.76 o 
   3  10   6      435.10      406.80     10.22 o 
   4  10   6       20.15       21.73      3.71 o 
   5  10   6       63.71       59.28      4.60 o 
   6  10   6      146.44      164.41      6.90 o 
   7  10   6       22.89       50.25      4.56 o 
   8  10   6       36.07       39.53      4.60 o 
   9  10   6      191.15      201.35      9.93 o 
  10  10   6       81.30      105.14      6.50 o 
  11  10   6      193.23      210.17      8.67 o 
  12  10   6       19.06       12.75      4.93 o 
  13  10   6      133.12      169.95      8.97 o 
   1  11   6      237.81      237.18      8.89 o 
   2  11   6      451.66      398.01     10.55 o 
   3  11   6       31.96       34.34      4.98 o 
   4  11   6      824.23      760.57     14.51 o 
   5  11   6      331.76      335.41     10.10 o 
   6  11   6        4.32        4.59      4.86 o 
   7  11   6      137.60      111.98      6.16 o 
   8  11   6       59.37       28.72      4.36 o 
   9  11   6       31.32       52.21      7.76 o 
  10  11   6       24.46       21.00      4.94 o 
  11  11   6      448.20      473.96     13.68 o 
   0  12   6       72.83       64.00     10.94 o 
   1  12   6      729.45      685.09     16.53 o 
   2  12   6       92.89       96.16      6.62 o 
   3  12   6      572.02      550.23     13.06 o 
   4  12   6      375.63      420.95     11.62 o 
   5  12   6       19.79       23.03      4.32 o 
   6  12   6      137.93      134.51      7.17 o 
   7  12   6        8.77        7.44      4.68 o 
   8  12   6       57.10       44.80      6.88 o 
   9  12   6        7.54       22.25      6.17 o 
  10  12   6      232.08      287.44     12.88 o 
   1  13   6       30.38       32.23      5.78 o 
   2  13   6      146.48      146.37      9.07 o 
   3  13   6      357.17      335.98      9.82 o 
   4  13   6        1.13        9.78      3.87 o 
   5  13   6       26.65       34.93      4.73 o 
   6  13   6        4.75        5.74      4.45 o 
   7  13   6        0.27       11.48      5.69 o 
   0  14   6        0.54       23.70      7.83 o 
   1  14   6       30.97       67.52      6.35 o 
   2  14   6      136.46      159.36      8.97 o 
   3  14   6       19.90       23.85      5.80 o 
   1   1   7     4004.79     4087.20     22.74 o 
   2   1   7      930.87      922.39      9.46 o 
   3   1   7     4881.48     4776.12     20.92 o 
   4   1   7     2629.63     2781.69     12.98 o 
   5   1   7       38.39       52.50      2.54 o 
   6   1   7      251.09      251.51     11.58 o 
   7   1   7        1.54        5.63      4.77 o 
   8   1   7     3386.16     3430.17    103.87 o 
   9   1   7       86.14       86.07      5.96 o 
  10   1   7       86.05       68.33      4.53 o 
  11   1   7      901.95      857.79     14.34 o 
  12   1   7      387.23      345.59     12.73 o 
  13   1   7      353.93      391.19     15.03 o 
  14   1   7      830.86      868.47     19.51 o 
  15   1   7        0.53       16.15     14.72 o 
  16   1   7       46.86       15.79      7.34 o 
  17   1   7       16.85       14.35      6.93 o 
  18   1   7      107.24      142.08      8.94 o 
   0   2   7    17699.14    18083.44     82.61 o 
   1   2   7      159.75      129.55      4.24 o 
   2   2   7       28.50       54.02      2.43 o 
   3   2   7     2424.99     2394.04     15.06 o 
   4   2   7      726.52      727.40     11.80 o 
   5   2   7     6882.29     7269.16     34.06 o 
   6   2   7      175.30      199.33      8.71 o 
   7   2   7        3.70        7.87      3.38 o 
   8   2   7      127.18      139.48      5.01 o 
   9   2   7       33.09        9.29      3.85 o 
  10   2   7      186.81      225.19      6.49 o 
  11   2   7      402.58      422.87      9.11 o 
  12   2   7      181.96      148.59      7.05 o 
  13   2   7      148.89      175.00      6.72 o 
  14   2   7       40.26       67.21      7.63 o 
  15   2   7        0.43        0.54      4.64 o 
  16   2   7        0.71        8.51      6.68 o 
  17   2   7       51.30       65.39      6.93 o 
  18   2   7       41.43       38.81      6.27 o 
   1   3   7      856.25      872.56     12.16 o 
   2   3   7      782.75      766.28     11.96 o 
   3   3   7       42.58       40.95      2.47 o 
   4   3   7      106.42      101.40      5.72 o 
   5   3   7      337.75      342.02      6.90 o 
   6   3   7     1477.34     1498.69     20.69 o 
   7   3   7      756.11      725.63     13.94 o 
   8   3   7      137.60      102.59      4.37 o 
   9   3   7        0.98        5.40      2.83 o 
  10   3   7      128.96      149.72      5.70 o 
  11   3   7      188.34      191.63      6.64 o 
  12   3   7     1538.21     1441.43     19.54 o 
  13   3   7        6.64       12.39      3.67 o 
  14   3   7      148.52      160.19      9.10 o 
  15   3   7      164.02      138.55      7.08 o 
  16   3   7       35.73       67.89     10.66 o 
  17   3   7        1.46       15.25      5.26 o 
  18   3   7       45.41       50.15      6.62 o 
   0   4   7     5159.12     5497.98     34.23 o 
   1   4   7      553.50      643.02      8.29 o 
   2   4   7       66.66       78.38      3.22 o 
   3   4   7     4687.77     4985.48     42.46 o 
   4   4   7     1312.40     1224.29     13.36 o 
   5   4   7      841.08      877.56     27.20 o 
   6   4   7     1662.49     1662.04     21.02 o 
   7   4   7      725.91      621.97     16.89 o 
   8   4   7       96.76       95.97      5.67 o 
   9   4   7        3.06        4.89      3.39 o 
  10   4   7      950.30      872.77     13.19 o 
  11   4   7      153.45      133.12      5.58 o 
  12   4   7       11.55        5.64      3.12 o 
  13   4   7      193.78      179.55      6.88 o 
  14   4   7      324.20      330.40      8.63 o 
  15   4   7       38.37       49.69      4.80 o 
  16   4   7      112.29      148.39      7.37 o 
  17   4   7       18.20       16.83      5.25 o 
   1   5   7       36.56       78.38      3.41 o 
   2   5   7      374.06      367.25      7.89 o 
   3   5   7        1.22       13.46      3.34 o 
   4   5   7     2294.19     2370.29     24.37 o 
   5   5   7     1787.47     1947.96     26.39 o 
   6   5   7      699.38      776.83     15.40 o 
   7   5   7     2897.03     2898.47     38.08 o 
   8   5   7       57.71       61.25      5.03 o 
   9   5   7      306.89      310.35     10.02 o 
  10   5   7     1244.95     1249.65     19.47 o 
  11   5   7       18.61       19.01      3.24 o 
  12   5   7      745.10      757.71     16.50 o 
  13   5   7      196.54      220.19      6.94 o 
  14   5   7        4.92       16.53      3.77 o 
  15   5   7      281.72      330.70     10.14 o 
  16   5   7      308.34      280.15      9.70 o 
  17   5   7       63.06       68.70      6.28 o 
   0   6   7     1907.62     2159.68     27.24 o 
   1   6   7       31.28       44.81      3.98 o 
   2   6   7     5473.98     5668.54     37.46 o 
   3   6   7       61.28       43.07      4.54 o 
   4   6   7        3.91       26.57      4.42 o 
   5   6   7        5.10       14.37      2.97 o 
   6   6   7      743.75      717.66     18.22 o 
   7   6   7      124.11      124.36      8.50 o 
   8   6   7      459.83      537.02     11.65 o 
   9   6   7       31.59       30.02      4.62 o 
  10   6   7       98.91      108.48      7.02 o 
  11   6   7     1517.87     1585.00     23.06 o 
  12   6   7        4.38       18.93      4.37 o 
  13   6   7      391.23      366.82     12.41 o 
  14   6   7       45.13       49.21      5.05 o 
  15   6   7      237.86      233.02      8.67 o 
  16   6   7      192.23      218.99      9.92 o 
   1   7   7       98.39      100.89      4.17 o 
   2   7   7      212.19      158.69      7.47 o 
   3   7   7       67.36       90.50      5.07 o 
   4   7   7        4.41       10.03      3.42 o 
   5   7   7      154.47      235.19      7.74 o 
   6   7   7        6.02        8.59      2.84 o 
   7   7   7     1314.80     1217.65     14.86 o 
   8   7   7     1291.46     1207.71     26.93 o 
   9   7   7      265.77      281.59      9.44 o 
  10   7   7       60.40       57.58      4.12 o 
  11   7   7      288.83      254.74      7.16 o 
  12   7   7        3.39        3.21      4.42 o 
  13   7   7       20.54       12.70      4.23 o 
  14   7   7       92.06       79.90      6.04 o 
  15   7   7       13.54       10.83      8.13 o 
  16   7   7        0.01       11.41      6.23 o 
   0   8   7     9226.34     9257.86     80.24 o 
   1   8   7       70.18       78.46      4.52 o 
   2   8   7      507.08      473.06     10.70 o 
   3   8   7     1876.07     1830.56     20.79 o 
   4   8   7     4084.04     3950.14     26.43 o 
   5   8   7       32.43       30.89      3.57 o 
   6   8   7      123.98      153.89      7.42 o 
   7   8   7     2028.59     2090.51     21.16 o 
   8   8   7      871.96      785.56     12.13 o 
   9   8   7       71.54       57.65      5.42 o 
  10   8   7      180.00      193.28      8.42 o 
  11   8   7        9.28       20.93      4.91 o 
  12   8   7       84.35       83.25      5.59 o 
  13   8   7        1.34        3.85      3.71 o 
  14   8   7       20.84       22.64      5.01 o 
  15   8   7       22.50       34.76      5.25 o 
   1   9   7        2.60       -0.95      3.19 o 
   2   9   7     2267.33     2132.48     23.46 o 
   3   9   7      426.31      500.06     12.14 o 
   4   9   7     4683.48     4626.55     34.49 o 
   5   9   7     1065.56     1036.49     14.99 o 
   6   9   7      540.85      559.43     10.82 o 
   7   9   7        1.53        6.91      3.98 o 
   8   9   7      554.24      525.81     11.44 o 
   9   9   7       27.88       31.51      6.03 o 
  10   9   7       17.97       20.34      4.80 o 
  11   9   7       21.24       19.46      4.24 o 
  12   9   7        8.42        2.31      4.13 o 
  13   9   7       13.45       21.45      4.38 o 
  14   9   7        8.33       15.95      4.29 o 
   0  10   7      314.70      298.30     15.35 o 
   1  10   7      328.79      329.45      9.99 o 
   2  10   7      289.58      275.49     10.72 o 
   3  10   7     2103.77     2056.69     22.23 o 
   4  10   7       37.76       46.04      4.69 o 
   5  10   7      278.21      253.58      8.29 o 
   6  10   7        0.74        3.26      3.58 o 
   7  10   7      247.24      253.80      8.55 o 
   8  10   7        0.58       -4.00      4.00 o 
   9  10   7      381.37      404.65     15.11 o 
  10  10   7        3.16       18.74      5.79 o 
  11  10   7      184.12      215.40      8.72 o 
  12  10   7       22.10       28.82      4.79 o 
  13  10   7        0.01        5.98      4.66 o 
   1  11   7      337.83      331.05     10.49 o 
   2  11   7      427.93      409.20     10.77 o 
   3  11   7       67.24      102.61      6.36 o 
   4  11   7      147.71      143.12      7.28 o 
   5  11   7      240.09      242.53      8.66 o 
   6  11   7      103.76      102.97      6.12 o 
   7  11   7      334.71      299.61     11.89 o 
   8  11   7        0.94        4.06      6.44 o 
   9  11   7      138.98      149.94     12.03 o 
  10  11   7       36.76       50.01      7.27 o 
  11  11   7       44.19       54.52      7.00 o 
   0  12   7      488.40      427.52     29.54 o 
   1  12   7        0.54       12.16      4.22 o 
   2  12   7      495.02      506.22     12.40 o 
   3  12   7        4.27       12.51      4.24 o 
   4  12   7      294.58      290.49     10.05 o 
   5  12   7      360.37      407.39     11.54 o 
   6  12   7      165.32      175.73      9.34 o 
   7  12   7        0.29        5.72      6.91 o 
   8  12   7        0.00        2.62      7.04 o 
   9  12   7       43.08       29.56      6.63 o 
   1  13   7      322.41      353.38     12.89 o 
   2  13   7       81.45      108.66      8.16 o 
   3  13   7       83.54      131.36      7.61 o 
   4  13   7       86.12       76.53      6.34 o 
   5  13   7       34.65       68.10      6.06 o 
   6  13   7       94.96      113.03      8.07 o 
   7  13   7       21.62       65.33      8.77 o 
   0  14   7     1118.29     1335.83     32.70 o 
   1  14   7      170.38      222.95     10.47 o 
   0   0   8       43.13       41.67      6.26 o 
   1   0   8     1524.17     1824.67     54.93 o 
   2   0   8     1946.37     2074.69     23.94 o 
   3   0   8     6249.34     6406.59     41.37 o 
   4   0   8     3491.44     3622.56     24.56 o 
   5   0   8     2458.82     2622.46     49.89 o 
   6   0   8       40.89       61.52      4.14 o 
   7   0   8      287.54      222.10     12.08 o 
   8   0   8      138.38      106.34     11.86 o 
   9   0   8     2826.10     2784.98     40.91 o 
  10   0   8      665.50      606.59     20.41 o 
  11   0   8        1.66       16.63      5.14 o 
  12   0   8     9382.51     9627.96     93.71 o 
  13   0   8     1229.30     1167.09     38.32 o 
  14   0   8     1211.85     1253.46     39.90 o 
  15   0   8       46.86       65.13     10.71 o 
  16   0   8      837.77      915.71     30.89 o 
  17   0   8       14.05       32.91     10.91 o 
  18   0   8       44.06       47.80     11.65 o 
   1   1   8      680.67      725.16     10.44 o 
   2   1   8      468.34      439.69      9.09 o 
   3   1   8       94.51       59.90      2.58 o 
   4   1   8     1902.57     2082.64     12.84 o 
   5   1   8     4607.76     4609.91     20.41 o 
   6   1   8     1210.36     1066.41     31.50 o 
   7   1   8     1397.83     1278.48     43.44 o 
   8   1   8     1497.28     1443.93     35.91 o 
   9   1   8        7.71       18.82      3.52 o 
  10   1   8      131.92      101.29      7.26 o 
  11   1   8     1470.51     1443.12     23.20 o 
  12   1   8     2003.55     2142.40     21.83 o 
  13   1   8      363.40      287.31     11.75 o 
  14   1   8       70.38      103.29      7.31 o 
  15   1   8     1170.12     1330.17     36.67 o 
  16   1   8       84.75      120.35     10.98 o 
  17   1   8       37.89       70.86      8.56 o 
  18   1   8        6.99       62.89     10.26 o 
   0   2   8     3814.69     4358.63     36.69 o 
   1   2   8      217.88      221.24      5.57 o 
   2   2   8      366.54      400.88      7.19 o 
   3   2   8      335.24      310.74      4.96 o 
   4   2   8     3265.92     3608.06     29.21 o 
   5   2   8     4630.55     4920.23     35.51 o 
   6   2   8       32.22       34.08      3.35 o 
   7   2   8      107.65       54.96      6.22 o 
   8   2   8      123.74      104.85      5.35 o 
   9   2   8      714.09      682.16     13.68 o 
  10   2   8      309.20      341.60      7.64 o 
  11   2   8      756.37      649.82     13.80 o 
  12   2   8       57.87       69.22      5.04 o 
  13   2   8       77.35      111.56      6.27 o 
  14   2   8      726.02      683.07     20.06 o 
  15   2   8       57.41       77.29      7.83 o 
  16   2   8       44.36       75.12      8.31 o 
  17   2   8      759.69      843.40     24.97 o 
  18   2   8       10.02       39.00      6.58 o 
   1   3   8    17651.38    18985.45    116.07 o 
   2   3   8      262.40      261.40      7.67 o 
   3   3   8     1185.69     1301.99     12.77 o 
   4   3   8     1526.29     1685.71     22.31 o 
   5   3   8      140.30      150.52     19.07 o 
   6   3   8      758.84      749.12     19.85 o 
   7   3   8      151.06      119.63      6.23 o 
   8   3   8       87.86       76.67      5.47 o 
   9   3   8      494.05      506.77     11.36 o 
  10   3   8       63.54       54.85      4.36 o 
  11   3   8       17.93       17.12      3.24 o 
  12   3   8      367.85      391.21     10.04 o 
  13   3   8       41.11       48.28      4.82 o 
  14   3   8      164.64      164.25      7.46 o 
  15   3   8      391.09      394.44     12.67 o 
  16   3   8      156.47      195.21     10.60 o 
  17   3   8        0.04       48.08      8.36 o 
   0   4   8     3106.48     3319.24     29.68 o 
   1   4   8     2276.67     2692.33     21.96 o 
   2   4   8      179.38      159.01      4.57 o 
   3   4   8       19.16       27.03      3.77 o 
   4   4   8      342.45      327.04      9.22 o 
   5   4   8      116.68      118.19      8.22 o 
   6   4   8       62.70       35.16      3.55 o 
   7   4   8      685.66      680.80     14.98 o 
   8   4   8       11.40       17.10      4.00 o 
   9   4   8      109.82      102.27      6.04 o 
  10   4   8      382.50      333.26     10.27 o 
  11   4   8      704.15      696.98     13.31 o 
  12   4   8      336.12      291.20      8.82 o 
  13   4   8      314.22      290.43      9.04 o 
  14   4   8       65.44       79.09      5.65 o 
  15   4   8       44.13       54.57      5.12 o 
  16   4   8      266.61      260.18     11.34 o 
  17   4   8       66.33      100.25      8.56 o 
   1   5   8     1058.15     1115.53     12.92 o 
   2   5   8       58.63       62.78      3.38 o 
   3   5   8      548.59      629.82     12.72 o 
   4   5   8       18.21       37.52      4.51 o 
   5   5   8        1.64        4.47      1.66 o 
   6   5   8      209.27      131.95     25.98 o 
   7   5   8     1292.77     1207.48     20.03 o 
   8   5   8      469.00      438.51     15.76 o 
   9   5   8      396.74      414.20     12.93 o 
  10   5   8        2.83       10.29      4.25 o 
  11   5   8      479.36      458.69     12.61 o 
  12   5   8       60.53       71.12      5.80 o 
  13   5   8       99.85      121.62      7.49 o 
  14   5   8       29.06       42.38      5.44 o 
  15   5   8      446.38      549.56     18.68 o 
  16   5   8       52.02      105.80      7.37 o 
  17   5   8        0.37       11.04      4.95 o 
   0   6   8     4448.47     4724.71     36.03 o 
   1   6   8       60.29       61.93      3.91 o 
   2   6   8      449.92      446.32     10.66 o 
   3   6   8      532.09      582.15     13.01 o 
   4   6   8       15.28       16.81      4.30 o 
   5   6   8      298.56      315.42     13.45 o 
   6   6   8     3488.49     3412.15     43.37 o 
   7   6   8      257.08      255.96      9.17 o 
   8   6   8      250.95      254.69     10.32 o 
   9   6   8       45.18       48.99      6.76 o 
  10   6   8      568.32      535.16     14.45 o 
  11   6   8     1201.62     1173.78     20.14 o 
  12   6   8      471.32      460.25     11.60 o 
  13   6   8        0.06       14.62      4.12 o 
  14   6   8        0.00        7.70      3.81 o 
  15   6   8       50.03       36.35      4.97 o 
  16   6   8       36.39       62.05      6.61 o 
   1   7   8       71.75       84.65      4.27 o 
   2   7   8        0.84        1.63      2.66 o 
   3   7   8      763.19      742.10     15.51 o 
   4   7   8     2368.86     2386.83     27.70 o 
   5   7   8     1667.32     1761.25     30.89 o 
   6   7   8      242.40      263.59      7.88 o 
   7   7   8     1545.19     1496.48     23.55 o 
   8   7   8     1623.74     1618.80     22.70 o 
   9   7   8      163.64      138.90      7.76 o 
  10   7   8        9.68        9.37      4.33 o 
  11   7   8       29.01       19.53      4.41 o 
  12   7   8      172.82      181.51      7.78 o 
  13   7   8       14.56       17.49      4.11 o 
  14   7   8        2.10        0.93      4.26 o 
  15   7   8      134.00      167.87      8.17 o 
   0   8   8     2888.69     3118.90     37.80 o 
   1   8   8      104.18      135.04      5.96 o 
   2   8   8      374.48      271.20     29.37 o 
   3   8   8       22.86       45.16      6.03 o 
   4   8   8      121.78      161.13      9.51 o 
   5   8   8        0.87       10.03      5.24 o 
   6   8   8       96.92       76.87      8.25 o 
   7   8   8      134.21      140.98      6.26 o 
   8   8   8      504.38      406.10     17.29 o 
   9   8   8      543.35      504.83     13.84 o 
  10   8   8      151.80      136.33      8.11 o 
  11   8   8      271.05      249.33      9.33 o 
  12   8   8      258.52      216.10      8.61 o 
  13   8   8        7.46        2.89      4.08 o 
  14   8   8      208.43      182.72      8.36 o 
   1   9   8     3095.16     3162.12     22.84 o 
   2   9   8      818.52      836.23     16.73 o 
   3   9   8      319.46      256.34     11.20 o 
   4   9   8       37.24       51.53      6.25 o 
   5   9   8     1552.28     1475.03     20.45 o 
   6   9   8       10.20       24.66      5.39 o 
   7   9   8      880.20      846.50     15.48 o 
   8   9   8      468.35      425.70     11.15 o 
   9   9   8       15.18       17.14      5.84 o 
  10   9   8       10.61        5.72      4.96 o 
  11   9   8      547.07      583.88     14.39 o 
  12   9   8       90.15       77.72      6.90 o 
  13   9   8        5.88       11.80      4.64 o 
   0  10   8     4641.18     4501.06     43.27 o 
   1  10   8        9.81       36.31      7.96 o 
   2  10   8      284.92      278.50      9.85 o 
   3  10   8      150.51      132.23      6.41 o 
   4  10   8      650.84      600.59     13.31 o 
   5  10   8       33.36       35.08      5.82 o 
   6  10   8       92.72       88.30      7.28 o 
   7  10   8        1.29       15.13      5.01 o 
   8  10   8       21.74       32.92      6.41 o 
   9  10   8       11.41        8.44      5.81 o 
  10  10   8        0.08        3.66      5.74 o 
  11  10   8        8.27       16.75      4.71 o 
  12  10   8       25.79       30.35      5.12 o 
   1  11   8     2030.36     1916.33     24.02 o 
   2  11   8      320.91      313.45     10.76 o 
   3  11   8       41.39       38.04      5.02 o 
   4  11   8      606.14      572.97     13.70 o 
   5  11   8      210.57      165.65      9.35 o 
   6  11   8       17.00       17.45      4.65 o 
   7  11   8      382.72      405.11     13.67 o 
   8  11   8      131.11      151.36     12.19 o 
   9  11   8      240.81      229.46     14.44 o 
  10  11   8       75.61       95.31     13.35 o 
  11  11   8        6.49       13.31      6.76 o 
   0  12   8        1.11        5.77      7.38 o 
   1  12   8       49.43       44.23      6.88 o 
   2  12   8        0.43       26.02      4.74 o 
   3  12   8       81.58       89.21      6.32 o 
   4  12   8      159.86      170.50      8.69 o 
   5  12   8       82.62      104.82      8.30 o 
   6  12   8      497.75      549.82     16.57 o 
   7  12   8       31.17       35.91      8.18 o 
   8  12   8        1.69       12.88      7.17 o 
   9  12   8       13.77       18.43      7.47 o 
   1  13   8      131.76      144.08      9.01 o 
   2  13   8       23.63       28.51      6.03 o 
   3  13   8       18.24       18.28      5.43 o 
   4  13   8       17.74       28.63      5.19 o 
   5  13   8        6.98       12.12      6.20 o 
   6  13   8       51.00       81.94     10.62 o 
   1   1   9      325.85      383.87      8.11 o 
   2   1   9      172.20      172.62      5.52 o 
   3   1   9      625.01      610.27      8.78 o 
   4   1   9       27.75       66.45      2.87 o 
   5   1   9      348.67      338.05     10.68 o 
   6   1   9     1367.88     1286.80     20.63 o 
   7   1   9     1791.27     1795.82     35.80 o 
   8   1   9       57.81       70.27      5.99 o 
   9   1   9     1898.03     1785.96     30.56 o 
  10   1   9      893.80      892.49     11.07 o 
  11   1   9       80.50       73.93      7.90 o 
  12   1   9       24.28       41.23      5.08 o 
  13   1   9        5.48       13.84      3.61 o 
  14   1   9       59.09       74.32     11.88 o 
  15   1   9       28.61       80.68     14.12 o 
  16   1   9        5.15       34.40      7.90 o 
  17   1   9      118.39      175.46     11.52 o 
   0   2   9     1178.68     1153.44     29.48 o 
   1   2   9    10692.05    10417.19     41.93 o 
   2   2   9      915.22     1092.19     12.30 o 
   3   2   9      161.84      146.99      4.39 o 
   4   2   9     4785.86     5006.88     94.16 o 
   5   2   9      707.66      717.33     17.70 o 
   6   2   9      636.67      629.86     12.55 o 
   7   2   9      263.70      248.84      8.39 o 
   8   2   9      413.67      387.38     13.27 o 
   9   2   9      143.49      153.66      8.33 o 
  10   2   9      507.71      425.49     12.20 o 
  11   2   9      902.12      825.48     12.14 o 
  12   2   9      239.88      202.63      6.85 o 
  13   2   9       11.36        8.70      3.51 o 
  14   2   9       79.74       89.95      5.30 o 
  15   2   9      125.30      101.04      6.50 o 
  16   2   9      694.90      659.08     19.05 o 
  17   2   9      448.73      453.27     15.04 o 
   1   3   9      336.38      395.70     11.23 o 
   2   3   9     4277.30     4716.82     55.66 o 
   3   3   9      732.77      751.65     13.10 o 
   4   3   9       14.50       37.15      3.48 o 
   5   3   9       14.20       12.40      1.79 o 
   6   3   9        3.34        2.11      3.15 o 
   7   3   9      391.58      354.72     11.77 o 
   8   3   9       53.50       48.99      4.90 o 
   9   3   9      329.51      303.25      9.20 o 
  10   3   9      410.47      406.06     10.91 o 
  11   3   9        0.72        3.16      3.39 o 
  12   3   9       80.23      125.86      5.65 o 
  13   3   9       24.87       50.22      4.28 o 
  14   3   9      477.63      488.90     10.76 o 
  15   3   9      332.93      275.04      8.75 o 
  16   3   9       92.13       77.41      6.38 o 
  17   3   9      827.03      888.05     17.91 o 
   0   4   9     6809.27     6676.22     55.90 o 
   1   4   9     1576.29     1838.14     15.49 o 
   2   4   9     1927.63     2135.30     22.10 o 
   3   4   9      279.16      181.09      7.03 o 
   4   4   9      735.82      632.81     13.53 o 
   5   4   9      272.22      210.26     13.40 o 
   6   4   9     2150.72     2278.41     29.23 o 
   7   4   9      165.76      148.33      8.50 o 
   8   4   9        0.24        0.47      3.72 o 
   9   4   9       12.82       13.61      4.50 o 
  10   4   9     1379.33     1325.24     19.95 o 
  11   4   9       37.08       20.97      4.68 o 
  12   4   9       17.29       13.31      3.86 o 
  13   4   9       12.61       18.77      4.33 o 
  14   4   9      651.81      619.14     13.96 o 
  15   4   9       80.36      100.81      6.11 o 
  16   4   9        3.11       18.55      4.59 o 
  17   4   9       91.26      109.18      8.87 o 
   1   5   9      420.59      552.75      8.98 o 
   2   5   9     2535.97     2352.86     17.54 o 
   3   5   9     1018.35      948.27     11.37 o 
   4   5   9      274.71      199.44     22.51 o 
   5   5   9      251.33      224.75      6.62 o 
   6   5   9      303.90      308.84     12.08 o 
   7   5   9      654.05      675.18     17.41 o 
   8   5   9     1062.97     1006.54     19.11 o 
   9   5   9        1.03       -1.10      5.05 o 
  10   5   9       63.44       53.97      5.43 o 
  11   5   9      146.29      169.90      8.62 o 
  12   5   9      555.23      529.30     12.80 o 
  13   5   9       60.24       69.41      5.93 o 
  14   5   9       16.78       33.23      5.45 o 
  15   5   9     1099.00     1153.30     24.02 o 
  16   5   9       45.24       81.33      6.37 o 
   0   6   9       46.47       35.47      4.35 o 
   1   6   9      505.44      595.31      9.46 o 
   2   6   9     3475.67     3581.29     23.13 o 
   3   6   9       18.66       14.35      4.13 o 
   4   6   9      766.37      826.76     16.30 o 
   5   6   9     1087.69     1085.81     19.07 o 
   6   6   9      746.93      635.81     39.41 o 
   7   6   9      230.42      274.64     12.34 o 
   8   6   9     2551.75     2367.01     34.53 o 
   9   6   9      552.45      541.48     15.35 o 
  10   6   9       48.83       57.41      7.11 o 
  11   6   9      259.60      229.54      9.93 o 
  12   6   9      697.32      669.46     14.75 o 
  13   6   9      502.77      484.38     14.60 o 
  14   6   9       92.60       68.79      5.49 o 
  15   6   9        5.36       18.34      5.07 o 
  16   6   9       50.75       68.46      8.78 o 
   1   7   9        1.77        1.90      2.57 o 
   2   7   9      173.33      156.65     10.78 o 
   3   7   9     5361.13     5248.34     40.77 o 
   4   7   9      349.18      392.95     11.95 o 
   5   7   9      182.77      171.30      7.00 o 
   6   7   9     1015.27      973.79     31.76 o 
   7   7   9      139.55      153.29     13.41 o 
   8   7   9      144.71      168.46      9.13 o 
   9   7   9       80.31       77.08      6.50 o 
  10   7   9       49.59       45.36      5.70 o 
  11   7   9       73.06       62.37      5.68 o 
  12   7   9        0.88        8.93      4.03 o 
  13   7   9       40.74       43.15      4.99 o 
  14   7   9        1.31       -1.21      4.19 o 
  15   7   9       70.28       62.09      5.79 o 
   0   8   9     5460.84     5370.28     48.64 o 
   1   8   9       33.19       66.54      4.94 o 
   2   8   9      327.30      294.38     23.81 o 
   3   8   9      272.75      306.78     11.44 o 
   4   8   9     9411.88     9180.01     60.09 o 
   5   8   9        0.26       16.34      4.45 o 
   6   8   9      722.83      764.69     14.07 o 
   7   8   9      579.93      572.51     11.88 o 
   8   8   9       47.83       57.17      6.68 o 
   9   8   9       60.27       75.24      7.57 o 
  10   8   9       15.90       30.74      5.40 o 
  11   8   9      286.44      253.63      9.98 o 
  12   8   9        2.16       -1.66      4.12 o 
  13   8   9       24.46       11.16      4.27 o 
  14   8   9        0.18       -0.34      4.31 o 
   1   9   9     5714.92     5585.77     35.58 o 
   2   9   9     3942.27     4000.67     96.65 o 
   3   9   9      113.73       97.60      8.45 o 
   4   9   9      113.38      104.36      6.56 o 
   5   9   9        3.76       11.43      4.16 o 
   6   9   9      516.48      525.15     12.58 o 
   7   9   9       30.57       60.23      5.25 o 
   8   9   9       19.98       19.12      5.67 o 
   9   9   9        7.79       10.21      5.22 o 
  10   9   9        0.13       15.91      6.29 o 
  11   9   9      723.47      703.56     17.13 o 
  12   9   9        5.54       17.16      4.55 o 
  13   9   9       36.55       37.34      5.43 o 
   0  10   9     2250.13     2359.08     34.62 o 
   1  10   9       15.14       21.52      4.10 o 
   2  10   9      109.11      114.76      8.73 o 
   3  10   9      103.99      108.35      8.76 o 
   4  10   9        9.89       18.68      4.76 o 
   5  10   9        2.01        3.49      4.08 o 
   6  10   9      313.87      304.11     11.41 o 
   7  10   9      696.23      698.85     15.07 o 
   8  10   9       56.47       54.54      7.10 o 
   9  10   9      586.97      651.41     18.85 o 
  10  10   9      145.99      137.51     10.08 o 
  11  10   9        4.50        8.53      5.01 o 
  12  10   9       58.96       76.25      6.83 o 
   1  11   9       43.72       67.92      7.63 o 
   2  11   9       29.26       39.62      6.97 o 
   3  11   9      453.90      487.42     14.66 o 
   4  11   9      118.44      110.00      8.03 o 
   5  11   9      465.33      463.22     14.46 o 
   6  11   9      164.47      161.44      9.11 o 
   7  11   9      204.52      235.93     14.13 o 
   8  11   9       65.21       80.98     10.33 o 
   9  11   9      564.87      625.94     22.56 o 
  10  11   9       17.95       43.21      9.69 o 
   0  12   9      567.42      533.43     38.02 o 
   1  12   9       84.77      104.37     14.86 o 
   2  12   9      106.26      117.59     10.76 o 
   3  12   9       87.71       89.27      7.89 o 
   4  12   9       13.88       27.75      6.15 o 
   5  12   9       37.48       29.20      6.25 o 
   6  12   9       50.05       74.60      9.83 o 
   7  12   9      183.45      189.08     13.32 o 
   8  12   9       16.65       37.56     10.14 o 
   1  13   9       20.43       20.82      7.21 o 
   2  13   9      320.47      387.97     17.91 o 
   3  13   9      165.96      224.35     14.30 o 
   4  13   9       10.89       15.68      7.28 o 
   5  13   9      914.78     1025.95     22.92 o 
   0   0  10      281.70      381.13     17.49 o 
   1   0  10    13635.34    13567.79     68.87 o 
   2   0  10      185.22      351.33     11.63 o 
   3   0  10     9575.17    10517.14    197.07 o 
   4   0  10     2439.61     2497.40     23.20 o 
   5   0  10      147.28      152.85      6.03 o 
   6   0  10      846.59      826.28     16.47 o 
   7   0  10     6670.62     7015.92     41.78 o 
   8   0  10     1852.51     1835.73     21.77 o 
   9   0  10     3010.49     2972.52     76.98 o 
  10   0  10      102.27       89.40      4.40 o 
  11   0  10     2227.90     2391.17     50.55 o 
  12   0  10      498.45      406.04     21.13 o 
  13   0  10      327.07      443.99     16.68 o 
  14   0  10       62.65      115.08     12.71 o 
  15   0  10      474.92      523.96     23.61 o 
  16   0  10     2923.94     3279.56     58.16 o 
  17   0  10     1135.13     1338.12     39.15 o 
   1   1  10      125.47      138.78      5.38 o 
   2   1  10       58.68       84.36      4.31 o 
   3   1  10        2.67        3.23      2.20 o 
   4   1  10      320.31      343.40      6.97 o 
   5   1  10       13.50       23.09      2.11 o 
   6   1  10      118.23       75.55      3.52 o 
   7   1  10       96.70       92.34      3.88 o 
   8   1  10       92.05       67.31      2.99 o 
   9   1  10      115.44       90.59      5.63 o 
  10   1  10       24.95       26.36      7.72 o 
  11   1  10      149.30      152.50      8.87 o 
  12   1  10      199.32      223.86      9.35 o 
  13   1  10      165.71      252.01     12.52 o 
  14   1  10     1355.82     1388.90     23.00 o 
  15   1  10     1161.87     1313.59     25.42 o 
  16   1  10        8.32       51.75      8.33 o 
  17   1  10       97.89       86.19      9.53 o 
   0   2  10     4524.33     5083.99     43.90 o 
   1   2  10     5242.32     5622.94     32.61 o 
   2   2  10      181.53      147.81      5.12 o 
   3   2  10     3978.44     3947.87     23.89 o 
   4   2  10       61.25       83.91      3.69 o 
   5   2  10     1108.49     1223.18     17.52 o 
   6   2  10      166.52      194.71      7.64 o 
   7   2  10        0.00        4.40      3.19 o 
   8   2  10      617.98      570.11     11.74 o 
   9   2  10        2.32       -2.83      3.34 o 
  10   2  10      203.52      166.07      7.56 o 
  11   2  10     1573.06     1590.56     25.17 o 
  12   2  10       28.10       40.23      4.38 o 
  13   2  10     1003.05      989.16     17.80 o 
  14   2  10        2.46       28.62      5.47 o 
  15   2  10      311.45      280.60     11.48 o 
  16   2  10        2.71       61.41      7.74 o 
  17   2  10       66.74      100.48      9.45 o 
   1   3  10     2073.26     2484.04     28.00 o 
   2   3  10      267.22      259.63      8.29 o 
   3   3  10     7477.62     8020.37     81.29 o 
   4   3  10      749.15      672.45     10.59 o 
   5   3  10      413.56      494.41     13.28 o 
   6   3  10       35.78        6.06      1.28 o 
   7   3  10      473.91      500.86     14.13 o 
   8   3  10       63.60       51.34      5.57 o 
   9   3  10      225.80      197.25      7.90 o 
  10   3  10       73.70       79.91      5.59 o 
  11   3  10       31.58       36.20      4.67 o 
  12   3  10      226.42      219.75      8.02 o 
  13   3  10        0.85       15.90      4.00 o 
  14   3  10       61.17       78.10      5.98 o 
  15   3  10      223.41      229.99     11.69 o 
  16   3  10        0.00       13.67      5.63 o 
  17   3  10       80.16      104.33     10.27 o 
   0   4  10       17.01       51.38      4.96 o 
   1   4  10       74.88       38.00      3.64 o 
   2   4  10      378.27      434.94     10.69 o 
   3   4  10     1308.40     1305.23     18.42 o 
   4   4  10      664.05      609.24     14.92 o 
   5   4  10      594.24      622.67     15.71 o 
   6   4  10        5.39        5.54      3.86 o 
   7   4  10       31.11       30.75      4.93 o 
   8   4  10      117.46      118.75      8.31 o 
   9   4  10      591.40      568.07     14.96 o 
  10   4  10      124.82      126.80      7.19 o 
  11   4  10      795.63      819.55     16.74 o 
  12   4  10        5.49       18.96      4.43 o 
  13   4  10     1091.32     1023.02     17.36 o 
  14   4  10       27.48       39.61      5.30 o 
  15   4  10      460.13      518.28     13.33 o 
  16   4  10       30.12       52.55      5.84 o 
   1   5  10      268.14      248.88      8.55 o 
   2   5  10        0.27        5.87      2.23 o 
   3   5  10       46.01       49.18      3.53 o 
   4   5  10       10.40       19.69      1.88 o 
   5   5  10      297.31      248.05     10.59 o 
   6   5  10       37.77       21.61      6.69 o 
   7   5  10       58.34       43.53      8.93 o 
   8   5  10       21.67        9.05      3.98 o 
   9   5  10       34.04       37.30      7.83 o 
  10   5  10      123.57      106.66      6.80 o 
  11   5  10       84.96       99.66      7.18 o 
  12   5  10       49.32       43.82      5.30 o 
  13   5  10        1.36       14.01      4.63 o 
  14   5  10       42.23       36.65      5.09 o 
  15   5  10       83.51      106.99      7.49 o 
  16   5  10        0.04        5.04      4.18 o 
   0   6  10        0.38        8.25      3.58 o 
   1   6  10        0.08        5.51      2.50 o 
   2   6  10      179.09      202.95      6.16 o 
   3   6  10     2019.92     1891.48     48.01 o 
   4   6  10     1315.19     1344.76     20.98 o 
   5   6  10      274.02      251.97     13.93 o 
   6   6  10        6.11       13.05      3.95 o 
   7   6  10      962.98      935.31     26.64 o 
   8   6  10       94.67       86.84      9.72 o 
   9   6  10      315.27      330.45     13.92 o 
  10   6  10       78.46       71.88      7.23 o 
  11   6  10      159.53      110.20      8.51 o 
  12   6  10      279.47      248.97     10.60 o 
  13   6  10        0.00        6.19      4.45 o 
  14   6  10       94.69       89.40      6.95 o 
  15   6  10      200.61      181.87      8.53 o 
   1   7  10        8.26        8.32      2.77 o 
   2   7  10     2081.92     1971.84     37.58 o 
   3   7  10      115.37      118.30      8.53 o 
   4   7  10       22.74       20.96      4.73 o 
   5   7  10      213.87      205.14      9.83 o 
   6   7  10        0.25        5.06      3.53 o 
   7   7  10      165.98      191.59     10.02 o 
   8   7  10       14.94       17.40      5.05 o 
   9   7  10       27.64       34.01      6.31 o 
  10   7  10      194.13      200.95     10.46 o 
  11   7  10      337.71      378.08     11.50 o 
  12   7  10       20.68       25.08      5.12 o 
  13   7  10      259.15      272.40     10.60 o 
  14   7  10       12.63        7.10      4.54 o 
  15   7  10       17.96       35.75      5.95 o 
   0   8  10      394.48      492.58     16.28 o 
   1   8  10      179.17      161.44      6.52 o 
   2   8  10      162.23      171.13     16.62 o 
   3   8  10     2643.26     2650.81     30.98 o 
   4   8  10     2528.97     2514.40     31.10 o 
   5   8  10     1040.37      920.09     24.21 o 
   6   8  10      703.36      720.11     19.72 o 
   7   8  10      398.39      318.53     18.27 o 
   8   8  10        3.40        2.72      6.08 o 
   9   8  10      168.33      197.04     10.63 o 
  10   8  10       98.82       73.38      7.60 o 
  11   8  10       12.51       24.16      5.22 o 
  12   8  10       48.76       36.32      5.36 o 
  13   8  10       67.90       49.82      6.66 o 
  14   8  10        3.72       11.81      4.65 o 
   1   9  10      411.38      450.15     11.84 o 
   2   9  10        1.11       25.60      9.42 o 
   3   9  10      738.95      776.30     17.82 o 
   4   9  10     1894.64     1817.63     27.27 o 
   5   9  10      492.40      518.42     17.89 o 
   6   9  10     2217.91     2019.09     39.08 o 
   7   9  10      108.39      114.74      8.41 o 
   8   9  10      188.86      193.58     10.72 o 
   9   9  10      263.69      332.77     13.52 o 
  10   9  10      381.39      338.41     14.19 o 
  11   9  10       42.56       41.20      7.27 o 
  12   9  10       31.46       22.51      5.33 o 
  13   9  10        4.46       16.50      5.49 o 
   0  10  10        3.41       14.51      5.96 o 
   1  10  10      490.14      453.89     15.18 o 
   2  10  10       20.91       53.69      8.12 o 
   3  10  10      652.15      632.53     19.06 o 
   4  10  10      244.76      262.68     10.94 o 
   5  10  10       97.15      114.46      8.25 o 
   6  10  10      832.46      824.17     16.64 o 
   7  10  10      364.06      378.56     14.48 o 
   8  10  10      275.23      291.95     13.11 o 
   9  10  10       33.02       33.56      7.07 o 
  10  10  10        3.33        9.63      5.87 o 
  11  10  10       23.97       25.65      6.53 o 
   1  11  10        0.09       17.52      5.58 o 
   2  11  10      229.79      233.32     12.18 o 
   3  11  10      119.29      109.89      8.09 o 
   4  11  10      462.00      404.24     13.63 o 
   5  11  10        6.39        7.49      5.02 o 
   6  11  10       82.27       39.63      7.67 o 
   7  11  10       22.17       20.53      7.40 o 
   8  11  10      129.03      128.62     11.58 o 
   9  11  10       81.61      113.90     11.07 o 
  10  11  10       65.17       82.10      8.80 o 
   0  12  10       74.84       48.71     16.20 o 
   1  12  10      126.34      164.71     16.08 o 
   2  12  10       13.68       20.01     10.37 o 
   3  12  10      200.81      212.20     10.88 o 
   4  12  10       13.03       24.90      6.29 o 
   5  12  10      106.47      111.46      8.82 o 
   6  12  10      142.44      124.38     11.44 o 
   7  12  10        8.51       11.16     10.89 o 
   8  12  10       54.12       42.73      8.86 o 
   1  13  10      160.74      180.58     16.94 o 
   2  13  10       54.29      105.81     11.35 o 
   3  13  10      172.68      181.94     13.28 o 
   4  13  10       30.56       33.60      8.06 o 
   1   1  11       51.82       31.28      3.14 o 
   2   1  11     1018.89     1030.61     14.33 o 
   3   1  11       27.84       19.98      2.53 o 
   4   1  11        2.32        3.34      2.06 o 
   5   1  11      841.15      707.06      9.07 o 
   6   1  11       34.34       27.38      2.55 o 
   7   1  11      151.44      129.83      4.64 o 
   8   1  11      263.82      256.96     10.81 o 
   9   1  11       92.91      123.18      6.17 o 
  10   1  11      474.66      432.78     14.76 o 
  11   1  11      562.25      499.90     12.29 o 
  12   1  11        2.32        7.95      5.44 o 
  13   1  11       59.94      103.43      8.66 o 
  14   1  11      307.33      347.04     12.33 o 
  15   1  11       51.17      109.59      8.83 o 
  16   1  11        8.55       57.81      8.35 o 
  17   1  11        0.86        9.82      7.63 o 
   0   2  11     2705.69     3215.18     36.87 o 
   1   2  11      589.29      472.21     10.31 o 
   2   2  11      388.95      382.11     10.74 o 
   3   2  11     2155.45     2256.07     19.05 o 
   4   2  11       85.23       95.19      4.16 o 
   5   2  11       43.98       43.56      3.03 o 
   6   2  11     1627.47     1530.90     32.11 o 
   7   2  11       46.93       54.30      5.18 o 
   8   2  11        9.27       11.19      3.40 o 
   9   2  11      189.08      169.88      7.94 o 
  10   2  11      113.21       85.13      8.79 o 
  11   2  11       88.95       88.05      8.04 o 
  12   2  11       59.22       41.91      4.27 o 
  13   2  11      589.82      663.24     15.79 o 
  14   2  11     1117.03     1081.31     21.02 o 
  15   2  11      711.94      771.94     21.23 o 
  16   2  11       62.60       55.70      8.66 o 
  17   2  11        5.71        9.48      8.12 o 
   1   3  11      152.64      128.14      6.50 o 
   2   3  11      648.99      691.63     11.79 o 
   3   3  11       21.31       22.38      4.10 o 
   4   3  11       83.14       87.02      5.50 o 
   5   3  11        4.05        6.79      2.04 o 
   6   3  11      353.12      318.21     30.23 o 
   7   3  11        2.58       19.32      7.14 o 
   8   3  11       46.48       28.04      5.00 o 
   9   3  11       13.12        4.56      3.87 o 
  10   3  11        1.13       -4.28      4.28 o 
  11   3  11       70.75       51.68      5.15 o 
  12   3  11       24.41       35.76      4.56 o 
  13   3  11      414.39      344.67     10.17 o 
  14   3  11        2.73       14.06      5.06 o 
  15   3  11        1.82       18.36      4.30 o 
  16   3  11       12.06        9.04      6.70 o 
   0   4  11     1264.90     1292.20     27.59 o 
   1   4  11        8.07        5.10      2.85 o 
   2   4  11     5354.37     5886.47     56.49 o 
   3   4  11      249.71      274.61      9.22 o 
   4   4  11       38.77       54.79      5.69 o 
   5   4  11        0.75        3.31      2.17 o 
   6   4  11      104.55      114.37      7.57 o 
   7   4  11       37.39       27.34      5.08 o 
   8   4  11       28.07       25.59      5.16 o 
   9   4  11      218.69      156.98      9.83 o 
  10   4  11      465.96      462.59     13.75 o 
  11   4  11       30.72       40.41      5.41 o 
  12   4  11      561.52      522.96     14.06 o 
  13   4  11      305.46      310.77     10.25 o 
  14   4  11        0.12        8.37      4.27 o 
  15   4  11       60.28       67.84      6.28 o 
  16   4  11        0.68        5.76      5.32 o 
   1   5  11      102.19      107.52      4.71 o 
   2   5  11       13.38       19.92      2.76 o 
   3   5  11      803.30      803.89     11.50 o 
   4   5  11      895.69      912.78     19.51 o 
   5   5  11     1767.92     1783.64     30.59 o 
   6   5  11      710.09      714.06     18.08 o 
   7   5  11       20.94       15.09      3.63 o 
   8   5  11        0.99       -3.72      5.03 o 
   9   5  11     1276.96     1124.63     24.61 o 
  10   5  11       22.29       26.53      6.25 o 
  11   5  11      599.32      605.88     16.64 o 
  12   5  11      214.52      185.98      9.27 o 
  13   5  11       70.90       71.66      6.78 o 
  14   5  11       96.09      108.09      6.96 o 
  15   5  11        5.34        4.98      4.64 o 
  16   5  11       12.28       12.30      5.06 o 
   0   6  11     1924.06     1998.25     26.24 o 
   1   6  11      306.04      306.44      7.55 o 
   2   6  11       47.33       47.27      3.59 o 
   3   6  11       94.03       82.07      4.14 o 
   4   6  11     1800.17     1723.30     24.10 o 
   5   6  11      120.17      124.36      7.40 o 
   6   6  11      356.37      293.30     22.58 o 
   7   6  11      360.82      340.38     14.06 o 
   8   6  11      916.47      942.75     22.76 o 
   9   6  11       29.11       18.78      7.71 o 
  10   6  11      195.27      201.61     12.15 o 
  11   6  11      466.88      429.86     14.62 o 
  12   6  11        1.03        7.42      5.36 o 
  13   6  11        7.50        7.00      4.46 o 
  14   6  11       40.26       43.85      5.64 o 
  15   6  11       78.19       62.15      6.47 o 
   1   7  11     1543.07     1437.19     16.98 o 
   2   7  11     1799.49     1864.77     24.47 o 
   3   7  11        3.52        7.54      3.62 o 
   4   7  11        4.76        4.78      4.82 o 
   5   7  11      221.81      179.96      9.76 o 
   6   7  11        6.48        1.05      2.82 o 
   7   7  11     2834.07     2793.47     33.90 o 
   8   7  11      974.59     1042.81     23.70 o 
   9   7  11      273.91      228.25     11.17 o 
  10   7  11       26.57       29.78      6.04 o 
  11   7  11       47.00       42.10      6.09 o 
  12   7  11      180.75      205.91     11.64 o 
  13   7  11       40.25       49.76      6.54 o 
  14   7  11        0.94        9.40      5.21 o 
   0   8  11     6114.92     6127.53     54.29 o 
   1   8  11      338.26      320.34      8.61 o 
   2   8  11        3.88        3.83      2.53 o 
   3   8  11      932.29      967.85     19.37 o 
   4   8  11      915.16      943.58     19.68 o 
   5   8  11      423.04      422.68     14.26 o 
   6   8  11     2146.17     2194.20     30.72 o 
   7   8  11      307.65      263.23     11.80 o 
   8   8  11     1168.46     1056.06     22.46 o 
   9   8  11       64.88       63.62      7.65 o 
  10   8  11      116.01       96.98      8.56 o 
  11   8  11        6.91       14.79      6.04 o 
  12   8  11       71.35       55.51      6.73 o 
  13   8  11       89.30       80.07      6.93 o 
   1   9  11       32.73       47.33      4.52 o 
   2   9  11     2334.72     2342.23     33.69 o 
   3   9  11     2042.58     2031.47     28.83 o 
   4   9  11      101.05      114.87      8.61 o 
   5   9  11       37.75       46.08      5.28 o 
   6   9  11      534.08      501.93     15.78 o 
   7   9  11        0.09        3.79      5.22 o 
   8   9  11       97.08      123.83      9.14 o 
   9   9  11        1.54       17.88      6.08 o 
  10   9  11      190.72      218.28     12.09 o 
  11   9  11        1.21       25.08      6.62 o 
  12   9  11        4.10       17.14      5.71 o 
   0  10  11       11.30       11.85      5.49 o 
   1  10  11        0.45       12.53      4.98 o 
   2  10  11      914.96      900.29     21.97 o 
   3  10  11       60.49       51.95      7.48 o 
   4  10  11      126.44      128.82     10.50 o 
   5  10  11     1408.96     1429.54     21.86 o 
   6  10  11      369.60      432.36     15.68 o 
   7  10  11      782.78      759.86     20.13 o 
   8  10  11       59.97       87.15      8.67 o 
   9  10  11       35.33       18.79      6.12 o 
  10  10  11       85.21       70.04      8.24 o 
  11  10  11       23.21       25.53      6.77 o 
   1  11  11      316.06      325.91     20.04 o 
   2  11  11       60.01       56.20      7.22 o 
   3  11  11        2.38        4.82      5.29 o 
   4  11  11       48.82       68.07      6.97 o 
   5  11  11      588.43      605.41     16.57 o 
   6  11  11      408.76      433.94     18.12 o 
   7  11  11        5.59       14.56      7.07 o 
   8  11  11       10.77       -0.17      8.64 o 
   9  11  11       13.18        0.02      6.04 o 
   0  12  11      102.92      134.22     22.13 o 
   1  12  11      437.77      553.27     27.32 o 
   2  12  11      353.28      354.21     22.77 o 
   3  12  11       40.85       60.00      8.73 o 
   4  12  11       32.80       32.47      6.79 o 
   5  12  11       14.41       37.25     11.32 o 
   6  12  11       12.69       26.57      7.95 o 
   7  12  11       11.67        4.70      6.47 o 
   1  13  11      125.11      193.19     18.41 o 
   2  13  11       28.78       48.46      9.15 o 
   3  13  11       76.99      108.19     10.85 o 
   0   0  12    14667.54    15950.48    116.18 o 
   1   0  12     1925.87     2243.02     72.72 o 
   2   0  12     2640.00     2672.39     33.97 o 
   3   0  12     2354.00     2330.62     31.58 o 
   4   0  12     2974.50     2996.48     28.55 o 
   5   0  12        0.28       17.10      3.72 o 
   6   0  12       73.45       66.45      4.69 o 
   7   0  12       63.77       66.15      5.04 o 
   8   0  12      230.60      227.98     12.88 o 
   9   0  12      210.49      247.84      8.91 o 
  10   0  12     1340.64     1334.77     19.82 o 
  11   0  12     1140.94     1130.40     33.34 o 
  12   0  12     3839.55     3573.60     56.47 o 
  13   0  12      380.04      400.62     21.48 o 
  14   0  12      533.00      454.90     34.04 o 
  15   0  12      939.40      973.79     49.06 o 
  16   0  12      605.33      741.82     44.96 o 
  17   0  12        7.12       -3.12     14.92 o 
   1   1  12      149.83      127.55      5.79 o 
   2   1  12      125.12      150.49      6.27 o 
   3   1  12        7.19        5.47      2.36 o 
   4   1  12      224.08      205.46      6.15 o 
   5   1  12     1496.37     1412.99     13.46 o 
   6   1  12      504.12      487.60      8.03 o 
   7   1  12     1980.40     1917.55     26.72 o 
   8   1  12       23.52       20.02      3.83 o 
   9   1  12      115.37       79.39      9.33 o 
  10   1  12      715.56      668.70     24.83 o 
  11   1  12       39.20       36.02      3.04 o 
  12   1  12      475.84      444.95     10.63 o 
  13   1  12      208.50      283.42     11.21 o 
  14   1  12      219.47      268.50     15.90 o 
  15   1  12       59.55       72.42     14.51 o 
  16   1  12       61.62       84.38     13.87 o 
  17   1  12        0.36        5.99      7.82 o 
   0   2  12     1097.70     1325.05     24.79 o 
   1   2  12       22.47       16.88      3.31 o 
   2   2  12     1179.95     1261.99     15.35 o 
   3   2  12      651.93      654.63     11.00 o 
   4   2  12     2248.73     2214.09     19.53 o 
   5   2  12      258.26      202.89      5.66 o 
   6   2  12        2.26        7.33      1.59 o 
   7   2  12     3523.60     3637.57     33.00 o 
   8   2  12       16.40       18.44      4.09 o 
   9   2  12      173.36      146.35      7.07 o 
  10   2  12       10.71       10.37      4.71 o 
  11   2  12       65.08       79.19      6.49 o 
  12   2  12        7.12       -0.94      5.39 o 
  13   2  12       27.93       30.13      4.47 o 
  14   2  12       30.76       39.77     10.75 o 
  15   2  12       21.70       43.42     10.99 o 
  16   2  12        6.08        6.37     11.16 o 
   1   3  12      419.53      435.96     12.58 o 
   2   3  12       31.17       44.72      4.43 o 
   3   3  12      478.18      640.20     12.08 o 
   4   3  12      368.85      329.82      8.96 o 
   5   3  12       44.06       48.81      5.56 o 
   6   3  12      171.21      157.07      6.38 o 
   7   3  12     1442.99     1363.74     26.35 o 
   8   3  12      118.29      126.47      8.23 o 
   9   3  12        1.18       -5.03      5.03 o 
  10   3  12      665.34      645.81     15.77 o 
  11   3  12       20.04       11.56      4.56 o 
  12   3  12        7.49       -0.73      4.33 o 
  13   3  12      149.47      159.45      7.94 o 
  14   3  12        3.41        4.31      3.92 o 
  15   3  12       44.33       64.35      7.44 o 
  16   3  12       32.09       18.55      7.10 o 
   0   4  12     1362.71     1350.42     28.93 o 
   1   4  12       23.50       10.09      3.05 o 
   2   4  12      168.60      161.13      7.30 o 
   3   4  12      185.96      190.10      8.03 o 
   4   4  12       32.31       29.14      3.97 o 
   5   4  12       69.55       87.24      6.92 o 
   6   4  12      646.01      620.25     16.80 o 
   7   4  12      785.98      765.45     18.93 o 
   8   4  12       74.87       75.36     10.18 o 
   9   4  12      601.18      533.60     16.75 o 
  10   4  12      233.66      207.74      9.92 o 
  11   4  12       48.43       32.94      5.96 o 
  12   4  12       25.47       10.74      4.82 o 
  13   4  12       56.38       44.36      5.52 o 
  14   4  12       14.81        6.60      4.45 o 
  15   4  12      252.34      218.74     11.21 o 
  16   4  12       66.24       25.59      6.10 o 
   1   5  12       82.64       70.19      4.23 o 
   2   5  12       21.14       22.34      3.02 o 
   3   5  12       15.38       16.39      3.57 o 
   4   5  12       56.57       65.51      6.54 o 
   5   5  12      324.25      288.23     11.91 o 
   6   5  12      259.74      238.76     11.28 o 
   7   5  12        1.74        1.99      4.98 o 
   8   5  12       14.30       24.14      5.43 o 
   9   5  12      236.69      238.38     12.49 o 
  10   5  12      103.51      125.00     17.35 o 
  11   5  12       27.81       23.93      5.42 o 
  12   5  12       25.83       42.05      6.21 o 
  13   5  12       52.19       67.34      6.48 o 
  14   5  12       15.31        9.00      4.64 o 
  15   5  12        1.51        8.56      8.95 o 
   0   6  12       40.45       44.40      5.52 o 
   1   6  12     1433.54     1300.65     15.45 o 
   2   6  12      105.54      121.78      5.21 o 
   3   6  12      609.26      604.10     10.88 o 
   4   6  12        2.00       -1.11      2.59 o 
   5   6  12       23.01       13.92      2.92 o 
   6   6  12       73.76       56.03      3.94 o 
   7   6  12      192.95      191.56     10.83 o 
   8   6  12       12.50       17.13      5.89 o 
   9   6  12       60.51       69.56      7.68 o 
  10   6  12        0.69        3.28      5.97 o 
  11   6  12      751.33      677.40     18.37 o 
  12   6  12        7.55       15.84      5.38 o 
  13   6  12       26.64       17.75      4.91 o 
  14   6  12        9.13        9.27      4.72 o 
  15   6  12       77.71       68.28      7.20 o 
   1   7  12      472.42      443.88      9.43 o 
   2   7  12       31.78       26.51      4.27 o 
   3   7  12        3.72        5.06      3.36 o 
   4   7  12       37.79       21.12      4.80 o 
   5   7  12      260.79      288.43     11.30 o 
   6   7  12      735.33      623.63     32.23 o 
   7   7  12       14.86       17.14      5.41 o 
   8   7  12      150.74      154.98      9.69 o 
   9   7  12        0.06        7.17      8.60 o 
  10   7  12      391.79      375.15     15.44 o 
  11   7  12        2.59       12.27      6.57 o 
  12   7  12      123.50      155.99     10.40 o 
  13   7  12       58.61       43.60      6.35 o 
  14   7  12       66.22       57.47      6.72 o 
   0   8  12     3916.92     3816.47     44.40 o 
   1   8  12      326.75      376.34      9.53 o 
   2   8  12     1428.03     1279.49     32.20 o 
   3   8  12      403.16      364.32     12.53 o 
   4   8  12       34.24       34.79      5.95 o 
   5   8  12       29.81       34.00      6.23 o 
   6   8  12       74.63       72.74      5.33 o 
   7   8  12      469.95      445.63     14.99 o 
   8   8  12      304.39      266.89     12.43 o 
   9   8  12      299.82      285.20     12.84 o 
  10   8  12       17.36       26.29      6.56 o 
  11   8  12      246.45      200.95     11.63 o 
  12   8  12       19.24       18.85      6.27 o 
  13   8  12       57.63       95.52      7.64 o 
   1   9  12        9.37       11.23      4.08 o 
   2   9  12      510.47      477.05     14.19 o 
   3   9  12      178.96      182.61      9.76 o 
   4   9  12       85.70       75.97      8.82 o 
   5   9  12       20.78       40.02      4.86 o 
   6   9  12      235.99      217.61     11.67 o 
   7   9  12      114.09      142.01      9.73 o 
   8   9  12      590.09      522.12     16.95 o 
   9   9  12      142.04      164.74     10.73 o 
  10   9  12       14.64       43.95      7.53 o 
  11   9  12      260.19      235.94     12.65 o 
  12   9  12       18.21       39.71      6.66 o 
   0  10  12      283.42      248.53     25.83 o 
   1  10  12      213.57      227.30     14.53 o 
   2  10  12       10.86        5.65      5.40 o 
   3  10  12      259.82      241.09     12.66 o 
   4  10  12      277.60      291.99     14.16 o 
   5  10  12       34.75       51.22      5.65 o 
   6  10  12      594.65      618.29     18.15 o 
   7  10  12       57.64       65.31      7.90 o 
   8  10  12        0.01       -6.02      6.02 o 
   9  10  12      620.64      711.45     21.56 o 
  10  10  12      351.81      378.48     15.77 o 
   1  11  12      110.17      119.29     14.11 o 
   2  11  12      101.54      122.14     15.19 o 
   3  11  12        2.23        1.00      5.14 o 
   4  11  12       32.62       55.70      6.78 o 
   5  11  12        3.20       11.83      6.84 o 
   6  11  12       10.93       13.08      6.59 o 
   7  11  12      133.58       97.85      9.89 o 
   8  11  12       46.00       67.04      8.06 o 
   9  11  12       12.54       23.39      6.65 o 
   0  12  12        7.20        7.88     11.25 o 
   1  12  12      220.42      230.69     18.39 o 
   2  12  12        4.51       10.87      9.65 o 
   3  12  12        0.10        8.11      6.89 o 
   4  12  12       12.38       20.07      5.50 o 
   5  12  12       37.47       51.74      8.48 o 
   6  12  12       41.01       54.38      8.93 o 
   1   1  13      405.77      400.50     10.17 o 
   2   1  13        3.06       20.25      3.58 o 
   3   1  13      104.32       76.00      4.50 o 
   4   1  13       10.98       22.78      3.22 o 
   5   1  13     1208.67     1112.31     12.55 o 
   6   1  13       44.50       55.03      3.23 o 
   7   1  13        6.79       13.48      2.70 o 
   8   1  13      159.30      147.69      5.25 o 
   9   1  13       43.09       33.49      3.68 o 
  10   1  13      650.76      670.63     13.75 o 
  11   1  13      258.39      240.14      8.98 o 
  12   1  13       61.67       66.06      6.61 o 
  13   1  13       46.96       51.58      6.72 o 
  14   1  13       81.55       85.32     13.37 o 
  15   1  13       10.32        1.80     12.64 o 
  16   1  13        2.85       -6.02     10.04 o 
   0   2  13       50.55       63.42      7.16 o 
   1   2  13       45.55       52.14      4.46 o 
   2   2  13        7.99        7.45      2.84 o 
   3   2  13     1472.77     1444.58     16.86 o 
   4   2  13      968.32     1047.20     14.19 o 
   5   2  13        3.64       11.08      2.89 o 
   6   2  13     1070.57     1006.31     32.81 o 
   7   2  13      947.23      969.84     17.90 o 
   8   2  13       41.23       31.85      4.68 o 
   9   2  13      265.44      282.98      9.58 o 
  10   2  13      822.05      817.95     17.38 o 
  11   2  13      302.29      323.35     11.78 o 
  12   2  13      229.57      260.65     10.89 o 
  13   2  13       15.06       16.67      4.99 o 
  14   2  13        7.31       14.01      5.48 o 
  15   2  13       24.16       16.85      9.67 o 
  16   2  13        1.33      -10.20     10.20 o 
   1   3  13      308.67      293.95      8.27 o 
   2   3  13        6.95       10.64      2.86 o 
   3   3  13       12.23       22.04      3.75 o 
   4   3  13        5.51        8.64      3.18 o 
   5   3  13      277.07      240.82      8.14 o 
   6   3  13      235.21      226.31     13.77 o 
   7   3  13        4.00        9.35      2.62 o 
   8   3  13      944.29      909.37     20.74 o 
   9   3  13      132.50      117.61      8.47 o 
  10   3  13       52.47       42.77      5.47 o 
  11   3  13      275.42      257.47     11.07 o 
  12   3  13        4.31        6.02      5.82 o 
  13   3  13      282.86      230.58      9.27 o 
  14   3  13       25.58        9.01      5.49 o 
  15   3  13        5.18       13.06      7.00 o 
  16   3  13       18.29       37.25      9.67 o 
   0   4  13      157.13      152.99     15.90 o 
   1   4  13     1717.81     1681.83     20.15 o 
   2   4  13       49.45       60.58      5.42 o 
   3   4  13      799.17      900.76     16.97 o 
   4   4  13      385.90      410.09     11.82 o 
   5   4  13      359.60      331.89     12.54 o 
   6   4  13      157.28      152.24      9.34 o 
   7   4  13        0.01        6.92      1.90 o 
   8   4  13      509.58      433.61     15.22 o 
   9   4  13        0.76       -0.49      6.68 o 
  10   4  13      304.28      256.21     12.33 o 
  11   4  13        5.84       -0.85      4.86 o 
  12   4  13       17.56        5.01      4.93 o 
  13   4  13        5.33        5.29      4.41 o 
  14   4  13        9.96        9.85      4.89 o 
  15   4  13      129.84      139.95     10.31 o 
   1   5  13       33.37       29.08      3.40 o 
   2   5  13      107.66      122.95      5.30 o 
   3   5  13       36.57       39.81      4.63 o 
   4   5  13      288.74      267.71     11.43 o 
   5   5  13      352.37      291.49     12.26 o 
   6   5  13      829.77      853.00     20.96 o 
   7   5  13       46.14       56.44      7.12 o 
   8   5  13      835.20      762.02     28.85 o 
   9   5  13       23.98       10.00      5.23 o 
  10   5  13      350.97      323.57     14.38 o 
  11   5  13      235.27      200.65     10.59 o 
  12   5  13        3.22        9.35      4.98 o 
  13   5  13       33.05       34.60      6.32 o 
  14   5  13        0.44       -4.59      4.59 o 
  15   5  13        4.75       11.20      5.10 o 
   0   6  13      243.07      263.84     11.34 o 
   1   6  13     3757.39     3918.08     27.58 o 
   2   6  13      206.02      185.99      6.59 o 
   3   6  13     1899.92     1847.44     19.68 o 
   4   6  13      106.62      104.21      5.85 o 
   5   6  13      741.69      636.22     16.00 o 
   6   6  13       22.57       14.09      3.51 o 
   7   6  13      208.79      176.04     10.83 o 
   8   6  13      203.88      194.91     11.45 o 
   9   6  13      288.65      243.43     13.25 o 
  10   6  13      201.54      188.12     18.29 o 
  11   6  13       31.28       50.05      6.90 o 
  12   6  13       23.55        3.69      5.17 o 
  13   6  13        0.12       13.44      5.71 o 
  14   6  13        0.63       -4.94      4.94 o 
   1   7  13     1176.08     1128.45     15.24 o 
   2   7  13      154.26      201.86      7.23 o 
   3   7  13     1792.97     1698.28     35.92 o 
   4   7  13      747.93      694.04     17.04 o 
   5   7  13       68.08       61.88      6.30 o 
   6   7  13       63.79       60.02      4.44 o 
   7   7  13      148.14      129.96     10.40 o 
   8   7  13     1030.41      977.75     21.69 o 
   9   7  13       50.60       61.55      7.71 o 
  10   7  13      191.59      145.97      9.95 o 
  11   7  13       95.96       83.24      9.57 o 
  12   7  13       31.09       48.00      7.26 o 
  13   7  13      113.71       83.09      8.63 o 
   0   8  13     3572.48     3567.84     38.88 o 
   1   8  13      709.72      715.15     13.28 o 
   2   8  13      763.82      752.66     13.64 o 
   3   8  13       23.65       22.59      6.21 o 
   4   8  13      328.64      290.69     11.81 o 
   5   8  13        0.63        9.98      5.33 o 
   6   8  13      535.41      514.33     15.99 o 
   7   8  13      130.77      134.64      9.12 o 
   8   8  13      233.64      207.93     11.23 o 
   9   8  13        0.75       13.81      6.19 o 
  10   8  13      485.63      479.35     16.60 o 
  11   8  13      243.38      224.77     12.31 o 
  12   8  13       45.62       58.71      7.25 o 
   1   9  13      160.27      139.62      7.00 o 
   2   9  13        9.55       12.17      4.72 o 
   3   9  13        8.80        6.09      4.87 o 
   4   9  13      809.71      892.60     20.47 o 
   5   9  13      186.11      187.08     10.70 o 
   6   9  13     1018.87     1025.02     22.82 o 
   7   9  13       31.89       47.99      7.00 o 
   8   9  13      262.54      261.26     12.80 o 
   9   9  13      217.07      235.86     16.26 o 
  10   9  13      489.67      496.27     17.49 o 
  11   9  13        1.07       10.67      6.40 o 
   0  10  13        1.70        3.66      9.81 o 
   1  10  13      475.66      499.19     16.37 o 
   2  10  13        5.17       14.39      5.84 o 
   3  10  13      448.32      399.07     16.10 o 
   4  10  13       59.49       55.59      6.78 o 
   5  10  13        4.71        4.47      5.84 o 
   6  10  13      122.57      112.04      9.10 o 
   7  10  13       63.87       68.17      7.43 o 
   8  10  13       17.50       11.04      5.97 o 
   9  10  13       54.82       53.25      8.20 o 
  10  10  13      334.57      393.83     16.38 o 
   1  11  13       89.62       92.45     16.50 o 
   2  11  13       12.01       21.76     10.86 o 
   3  11  13       21.07       21.22      6.47 o 
   4  11  13        1.79        4.14      4.55 o 
   5  11  13       29.00       17.49      8.09 o 
   6  11  13        1.30        1.16      6.19 o 
   7  11  13       74.10       39.07      7.04 o 
   8  11  13      208.39      239.68     20.78 o 
   0  12  13       30.08       11.42     13.45 o 
   1  12  13       11.59       16.51      9.31 o 
   2  12  13        0.39        9.37     12.87 o 
   3  12  13      186.42      205.51     22.03 o 
   4  12  13      168.50      170.52     17.74 o 
   5  12  13       75.49       92.76     10.16 o 
   0   0  14        9.69        8.80      7.14 o 
   1   0  14       98.83       78.77      7.45 o 
   2   0  14        0.52        2.52      5.13 o 
   3   0  14     1117.21     1067.65     23.44 o 
   4   0  14      696.16      701.99     23.49 o 
   5   0  14      297.80      282.21      9.88 o 
   6   0  14     1475.21     1448.98     22.98 o 
   7   0  14       38.31       73.32     10.87 o 
   8   0  14     3510.45     3473.16     34.68 o 
   9   0  14     1533.06     1484.96     22.63 o 
  10   0  14      142.42      142.11      7.51 o 
  11   0  14     1828.00     1781.05     42.52 o 
  12   0  14        0.26       -1.42      8.33 o 
  13   0  14       16.29       25.06      8.99 o 
  14   0  14       23.62       31.22     11.29 o 
  15   0  14      166.06      173.48     23.18 o 
  16   0  14      161.51      133.89     21.82 o 
   1   1  14        1.12       21.66      4.47 o 
   2   1  14      715.47      684.94     13.48 o 
   3   1  14      382.80      339.73      8.67 o 
   4   1  14     2006.74     2046.21     22.78 o 
   5   1  14      230.47      219.24      6.26 o 
   6   1  14       53.07       59.54      3.96 o 
   7   1  14      149.61      147.10      5.72 o 
   8   1  14      779.02      703.67     20.77 o 
   9   1  14     1436.59     1520.72     20.64 o 
  10   1  14        7.09       22.48      4.55 o 
  11   1  14     1149.25     1190.48     20.07 o 
  12   1  14      127.30       83.89      8.61 o 
  13   1  14       25.08       47.31      8.81 o 
  14   1  14        1.68       23.50     10.57 o 
  15   1  14        2.07       21.25     12.79 o 
  16   1  14       61.12       50.62     15.75 o 
   0   2  14     1377.58     1507.22     28.56 o 
   1   2  14       12.03       13.46      3.59 o 
   2   2  14      152.68      179.26      6.75 o 
   3   2  14     2165.46     2249.10     21.71 o 
   4   2  14      264.28      291.50      8.11 o 
   5   2  14       27.93       39.58      3.52 o 
   6   2  14       66.10       52.55      3.54 o 
   7   2  14      171.39      166.40     13.33 o 
   8   2  14      128.57      146.00      9.38 o 
   9   2  14     1178.65     1184.87     19.04 o 
  10   2  14      173.89      180.07      9.20 o 
  11   2  14      714.97      718.85     17.07 o 
  12   2  14       26.81       40.30      5.74 o 
  13   2  14      165.67      159.36      9.48 o 
  14   2  14       28.24       21.67      7.50 o 
  15   2  14       68.65       70.96      9.75 o 
  16   2  14        2.15        0.82     11.87 o 
   1   3  14      154.43      132.96      6.18 o 
   2   3  14      785.43      746.51     13.14 o 
   3   3  14     1683.47     1769.33     21.00 o 
   4   3  14     1750.78     1727.23     21.22 o 
   5   3  14       63.33       56.54      5.14 o 
   6   3  14     1246.49     1264.00     24.00 o 
   7   3  14      404.72      375.41     22.73 o 
   8   3  14      103.36       97.55      8.06 o 
   9   3  14        3.77        5.64      5.53 o 
  10   3  14       91.20       72.29      6.64 o 
  11   3  14      567.80      582.66     17.70 o 
  12   3  14       97.14       78.17      7.29 o 
  13   3  14       11.79        8.65      3.96 o 
  14   3  14        2.41        6.36      5.11 o 
  15   3  14        5.34        4.60      8.64 o 
   0   4  14      824.44      823.12     24.96 o 
   1   4  14      956.30      968.54     15.96 o 
   2   4  14       48.62       55.14      5.88 o 
   3   4  14       92.86       85.13      6.40 o 
   4   4  14       14.86       14.75      4.52 o 
   5   4  14       21.94       25.66      6.10 o 
   6   4  14      127.21      121.19     10.45 o 
   7   4  14       23.77       17.26      2.75 o 
   8   4  14      627.36      547.46     17.26 o 
   9   4  14      291.98      217.92     11.99 o 
  10   4  14      125.69      130.04      9.62 o 
  11   4  14       39.18       45.42      6.32 o 
  12   4  14       23.39       23.03      5.44 o 
  13   4  14       36.73       26.86      5.88 o 
  14   4  14        1.17        0.96      4.47 o 
  15   4  14      130.79      146.83     10.40 o 
   1   5  14       90.20       82.26      4.52 o 
   2   5  14      112.81       90.44      5.85 o 
   3   5  14       84.97       80.06      5.88 o 
   4   5  14      293.97      310.73     12.74 o 
   5   5  14       50.20       58.76      7.20 o 
   6   5  14       55.29       43.34      6.27 o 
   7   5  14      309.73      297.35     13.56 o 
   8   5  14        2.25        5.18      5.22 o 
   9   5  14      163.12      154.15     10.38 o 
  10   5  14      374.27      313.98     14.70 o 
  11   5  14       18.03        8.74      5.98 o 
  12   5  14      227.32      192.65     10.76 o 
  13   5  14      185.97      182.27     11.16 o 
  14   5  14       51.85       51.78      6.34 o 
   0   6  14      278.79      291.39     11.62 o 
   1   6  14      887.01      942.75     14.24 o 
   2   6  14       46.72       47.22      4.31 o 
   3   6  14     1380.36     1232.04     15.80 o 
   4   6  14       49.56       27.42      3.60 o 
   5   6  14       20.82       13.17      4.69 o 
   6   6  14       27.11       16.32      2.82 o 
   7   6  14      451.61      434.81     23.40 o 
   8   6  14        2.27       15.36      6.12 o 
   9   6  14      139.17      142.79     10.57 o 
  10   6  14        0.05       -5.48      6.14 o 
  11   6  14       95.89       75.86      8.84 o 
  12   6  14        2.02       11.44      5.47 o 
  13   6  14        0.19        5.39      5.44 o 
  14   6  14       14.21        2.08      5.10 o 
   1   7  14       91.72       87.53      5.02 o 
   2   7  14      606.98      581.27     11.99 o 
   3   7  14      586.15      534.68     10.97 o 
   4   7  14      109.21       88.99      8.15 o 
   5   7  14      215.07      206.13     10.22 o 
   6   7  14      114.60      107.22      8.20 o 
   7   7  14       96.25       88.22      7.78 o 
   8   7  14       77.70       62.41      7.25 o 
   9   7  14      188.68      217.97     13.00 o 
  10   7  14       31.12       38.72      6.62 o 
  11   7  14        0.92        0.85      8.76 o 
  12   7  14      108.75       86.90      9.07 o 
  13   7  14        4.62       -0.60      6.50 o 
   0   8  14       34.26       39.19      6.02 o 
   1   8  14        0.76        8.39      3.53 o 
   2   8  14      133.53      120.92      5.97 o 
   3   8  14      342.85      278.75     11.88 o 
   4   8  14     1660.04     1623.65     27.07 o 
   5   8  14        8.41       16.89      5.88 o 
   6   8  14       50.48       71.07      7.84 o 
   7   8  14      709.84      629.90     18.08 o 
   8   8  14        9.80        6.25      5.75 o 
   9   8  14        2.54       -1.12      7.64 o 
  10   8  14       21.36       39.52      7.73 o 
  11   8  14       98.84      117.72      9.90 o 
  12   8  14        6.99       12.88      7.28 o 
   1   9  14      197.50      200.78      9.79 o 
   2   9  14        0.91        7.27      4.62 o 
   3   9  14      194.90      218.01     12.35 o 
   4   9  14      210.01      251.41     12.01 o 
   5   9  14      155.82      159.65     10.21 o 
   6   9  14       20.33       45.20      7.45 o 
   7   9  14      210.92      182.21     10.89 o 
   8   9  14       26.76       36.81      7.45 o 
   9   9  14        0.08       24.07      6.99 o 
  10   9  14       24.59       72.31      8.82 o 
  11   9  14       83.47       77.52      8.56 o 
   0  10  14       18.26       21.12     12.68 o 
   1  10  14      296.00      275.94     20.27 o 
   2  10  14      176.94      177.49     11.24 o 
   3  10  14      453.32      428.47     14.88 o 
   4  10  14        6.69       10.77      5.23 o 
   5  10  14      104.61       76.68      7.82 o 
   6  10  14        8.36        0.70      5.78 o 
   7  10  14       16.89       13.30      6.10 o 
   8  10  14      131.93      136.88     10.22 o 
   9  10  14      147.90      173.01     11.91 o 
   1  11  14       45.01       57.52     11.90 o 
   2  11  14       96.39      173.86     16.61 o 
   3  11  14        5.59       16.92      6.28 o 
   4  11  14        0.22        3.91      5.60 o 
   5  11  14       67.46       53.35      7.97 o 
   6  11  14        2.72        1.85      8.70 o 
   7  11  14        5.23        3.32      6.45 o 
   0  12  14        9.50       26.76     15.71 o 
   1  12  14        3.59       -0.48     18.20 o 
   2  12  14       30.50       21.72     10.34 o 
   3  12  14      157.69      155.16     17.22 o 
   1   1  15     3461.73     3385.00     55.11 o 
   2   1  15       12.64       29.16      4.66 o 
   3   1  15        6.90       13.23      3.48 o 
   4   1  15      560.27      547.74     11.33 o 
   5   1  15      647.96      622.85     13.23 o 
   6   1  15     1694.59     1663.95     16.51 o 
   7   1  15      597.32      590.63      9.99 o 
   8   1  15      188.43      197.97     10.37 o 
   9   1  15     1136.94     1230.80     19.33 o 
  10   1  15        0.08       -0.84      3.64 o 
  11   1  15       56.53       68.12      5.78 o 
  12   1  15       99.69      118.59      9.68 o 
  13   1  15       85.31       68.55     10.05 o 
  14   1  15      207.08      202.53     14.59 o 
  15   1  15      123.97      149.62     13.29 o 
   0   2  15      776.73      781.22     21.60 o 
   1   2  15      177.26      191.03      8.04 o 
   2   2  15     1149.71     1115.08     16.13 o 
   3   2  15       38.20       28.34      3.92 o 
   4   2  15       15.48       19.08      3.34 o 
   5   2  15     1126.22     1103.57     14.46 o 
   6   2  15      963.22      953.85     20.53 o 
   7   2  15       78.98       60.31      6.65 o 
   8   2  15       58.46       81.88      7.48 o 
   9   2  15      269.65      291.73     10.37 o 
  10   2  15      689.40      638.10     14.77 o 
  11   2  15      259.29      235.50     10.64 o 
  12   2  15       14.54       24.08      7.69 o 
  13   2  15       18.69        8.12      5.02 o 
  14   2  15        0.08        9.51      7.48 o 
  15   2  15       49.13       55.12      9.84 o 
   1   3  15      203.28      202.21      7.64 o 
   2   3  15      228.53      221.79      7.84 o 
   3   3  15      264.32      240.76      8.11 o 
   4   3  15      108.32      127.75      7.15 o 
   5   3  15      389.78      399.07     10.89 o 
   6   3  15       17.90       11.91      4.87 o 
   7   3  15      176.06      163.07     10.00 o 
   8   3  15      711.09      709.19     19.35 o 
   9   3  15      760.47      706.33     19.62 o 
  10   3  15       57.62       58.35      6.40 o 
  11   3  15        3.07       10.52      4.88 o 
  12   3  15      155.97      112.76      8.25 o 
  13   3  15       79.40      121.80     11.88 o 
  14   3  15       95.02       69.83      9.61 o 
  15   3  15       42.29       45.44      9.32 o 
   0   4  15     3864.73     4014.62     54.11 o 
   1   4  15      260.41      264.97     11.05 o 
   2   4  15     4302.91     4240.89     37.95 o 
   3   4  15       34.76       49.40      6.49 o 
   4   4  15     2140.69     2158.38     27.83 o 
   5   4  15       11.90       27.00      6.17 o 
   6   4  15     2135.23     2122.31     32.96 o 
   7   4  15      102.10       96.70      8.83 o 
   8   4  15        8.78       23.49      6.30 o 
   9   4  15       94.94      106.58      9.34 o 
  10   4  15        1.98        8.70      5.42 o 
  11   4  15      220.21      215.35     11.13 o 
  12   4  15       40.85       72.48      9.39 o 
  13   4  15        4.13       12.52      5.61 o 
  14   4  15        6.51       11.24      6.08 o 
   1   5  15       14.34        0.89      3.03 o 
   2   5  15       31.56       33.96      5.89 o 
   3   5  15     1852.53     1740.35     23.13 o 
   4   5  15      167.48      160.87      8.92 o 
   5   5  15     2283.60     2144.74     33.70 o 
   6   5  15      149.62      118.22      9.87 o 
   7   5  15     3038.35     2895.05     40.44 o 
   8   5  15       59.87       34.86      7.09 o 
   9   5  15       16.96       24.77      6.07 o 
  10   5  15       74.20      111.56     10.10 o 
  11   5  15      258.25      259.33     12.26 o 
  12   5  15       20.30       31.15      6.71 o 
  13   5  15       44.49       52.90      7.34 o 
  14   5  15       82.09      103.03      7.96 o 
   0   6  15      345.47      348.81     13.19 o 
   1   6  15      853.25      783.72     13.47 o 
   2   6  15       89.33      115.36      5.91 o 
   3   6  15     1064.88     1020.14     14.98 o 
   4   6  15     1118.64     1078.65     16.33 o 
   5   6  15      412.43      302.75      8.88 o 
   6   6  15       28.74       26.29      6.47 o 
   7   6  15      195.39      177.21     11.21 o 
   8   6  15        4.62       -0.72      5.75 o 
   9   6  15      145.53      121.29     10.09 o 
  10   6  15       91.56       92.55      9.85 o 
  11   6  15       36.25       47.66      8.20 o 
  12   6  15       10.66        7.52      6.42 o 
  13   6  15        1.62       15.11      5.97 o 
   1   7  15     1201.04     1172.28     16.53 o 
   2   7  15      153.65      174.98      6.99 o 
   3   7  15      422.39      424.02     10.52 o 
   4   7  15      799.39      708.76     18.01 o 
   5   7  15        0.40        4.99      4.76 o 
   6   7  15       78.82       72.74      7.67 o 
   7   7  15       62.07       54.65      6.84 o 
   8   7  15      209.60      162.78     10.38 o 
   9   7  15        8.92       15.82      6.04 o 
  10   7  15        0.06       17.66      7.06 o 
  11   7  15       37.44       43.30      8.85 o 
  12   7  15      332.29      370.57     15.42 o 
   0   8  15     1089.71     1091.94     23.08 o 
   1   8  15      332.57      322.09      9.79 o 
   2   8  15        0.99        6.56      3.43 o 
   3   8  15       43.26       34.67      6.52 o 
   4   8  15      554.32      540.86     16.56 o 
   5   8  15      144.67      163.48     10.16 o 
   6   8  15      666.02      639.11     18.47 o 
   7   8  15      195.40      213.18     11.69 o 
   8   8  15      262.78      282.37     13.53 o 
   9   8  15        4.81       31.46      7.50 o 
  10   8  15      845.75      811.00     22.06 o 
  11   8  15      136.91      140.85     10.58 o 
   1   9  15       41.06       34.56      5.68 o 
   2   9  15       64.76       63.92      6.87 o 
   3   9  15       14.28       11.73      5.38 o 
   4   9  15      188.68      211.09     11.06 o 
   5   9  15      160.70      182.39     11.01 o 
   6   9  15      342.29      348.18     14.51 o 
   7   9  15       72.67       94.72      9.26 o 
   8   9  15      574.34      698.56     20.43 o 
   9   9  15       60.90      112.69      9.99 o 
  10   9  15      310.94      326.18     15.04 o 
   0  10  15        5.49       13.96     13.34 o 
   1  10  15        0.18       -0.79      7.90 o 
   2  10  15        1.31        7.06      5.26 o 
   3  10  15       23.11       15.19      5.54 o 
   4  10  15      123.71      122.77      9.09 o 
   5  10  15       60.64       56.54      7.69 o 
   6  10  15       12.21       11.88     10.10 o 
   7  10  15      492.94      479.23     17.34 o 
   8  10  15       45.08      104.78      9.75 o 
   1  11  15       22.99       43.37     11.04 o 
   2  11  15       33.64       43.40     11.37 o 
   3  11  15        1.36       13.73     10.26 o 
   4  11  15       23.82       31.57      7.67 o 
   5  11  15       33.12       37.47      8.22 o 
   6  11  15        6.60        2.32      6.69 o 
   0   0  16     2388.74     2405.58     53.63 o 
   1   0  16        1.70       43.26      7.79 o 
   2   0  16       38.81       55.74      8.65 o 
   3   0  16     2031.25     1990.37     34.50 o 
   4   0  16     1060.88      946.97     19.41 o 
   5   0  16     3330.51     3338.28     86.71 o 
   6   0  16     4441.07     4382.29     45.68 o 
   7   0  16     2804.98     2786.41     35.17 o 
   8   0  16      128.01      116.23      7.85 o 
   9   0  16      160.83      157.29      8.52 o 
  10   0  16       39.67       25.85      8.57 o 
  11   0  16        0.61        2.95      7.88 o 
  12   0  16        0.89        3.61      8.04 o 
  13   0  16       26.60       35.45     19.93 o 
  14   0  16        0.30        9.85     10.31 o 
  15   0  16       39.67       78.87     17.32 o 
   1   1  16     3128.51     3112.29     30.82 o 
   2   1  16      110.78      145.57      7.94 o 
   3   1  16      605.58      610.59     12.41 o 
   4   1  16     1033.92     1070.62     16.09 o 
   5   1  16     1410.64     1416.03     16.28 o 
   6   1  16      168.03      159.83      5.89 o 
   7   1  16      132.26      135.35      5.56 o 
   8   1  16      403.85      361.69     11.13 o 
   9   1  16      541.08      585.69     14.10 o 
  10   1  16       12.32       11.80      4.18 o 
  11   1  16       11.08       11.25      6.65 o 
  12   1  16       29.45       20.21      6.47 o 
  13   1  16       36.78       24.20      7.92 o 
  14   1  16       18.37       24.98      8.45 o 
  15   1  16      118.82      108.98     12.08 o 
   0   2  16       28.63       18.31      9.91 o 
   1   2  16       51.27       40.26      4.40 o 
   2   2  16        0.68        4.74      3.64 o 
   3   2  16       78.85       77.87      5.25 o 
   4   2  16      222.56      195.85      7.26 o 
   5   2  16     1305.10     1200.86     15.67 o 
   6   2  16      104.19      129.32      5.37 o 
   7   2  16     3657.72     3629.49     53.52 o 
   8   2  16        1.85       11.90      4.65 o 
   9   2  16        1.46        0.59      4.27 o 
  10   2  16       49.16       66.14      6.22 o 
  11   2  16       12.62       20.09      5.28 o 
  12   2  16       65.84       50.37      8.52 o 
  13   2  16        0.74       -0.36      8.23 o 
  14   2  16        8.37       -7.10     10.19 o 
  15   2  16       42.33       45.36     11.54 o 
   1   3  16      140.59      124.25      6.33 o 
   2   3  16      583.60      560.11     12.40 o 
   3   3  16      310.57      322.90      9.46 o 
   4   3  16     2189.05     2140.28     24.93 o 
   5   3  16       65.24       62.90      5.84 o 
   6   3  16      167.12      146.23      8.37 o 
   7   3  16      487.98      480.83     20.28 o 
   8   3  16      268.03      312.79     13.79 o 
   9   3  16        0.13        5.50      5.93 o 
  10   3  16       15.19       11.38      5.29 o 
  11   3  16      318.34      307.80     12.69 o 
  12   3  16       30.09       58.29      7.83 o 
  13   3  16       94.18       74.25     10.66 o 
  14   3  16       11.64       20.36      7.79 o 
   0   4  16      158.66      138.23     12.80 o 
   1   4  16      397.58      392.32     13.06 o 
   2   4  16       53.93       65.78      7.65 o 
   3   4  16       81.10       93.94      7.39 o 
   4   4  16       19.27       39.79      5.93 o 
   5   4  16      564.36      538.87     14.78 o 
   6   4  16      428.73      397.42     15.41 o 
   7   4  16       44.40       34.86      4.19 o 
   8   4  16       25.94       41.04      7.23 o 
   9   4  16     1077.78      960.80     24.24 o 
  10   4  16       74.90       85.10      9.29 o 
  11   4  16      464.01      495.72     16.35 o 
  12   4  16       18.89       26.15      6.19 o 
  13   4  16        0.48       13.91      5.24 o 
  14   4  16       80.10       88.62      8.71 o 
   1   5  16       16.49       12.07      3.50 o 
   2   5  16      263.54      276.05      9.96 o 
   3   5  16      304.59      295.81     10.59 o 
   4   5  16      471.58      411.83     13.66 o 
   5   5  16     1290.04     1209.35     26.26 o 
   6   5  16      119.82      165.63     11.41 o 
   7   5  16      250.24      276.00     13.98 o 
   8   5  16      111.59       89.68      9.23 o 
   9   5  16       59.84       57.47      8.09 o 
  10   5  16        2.64       11.80      6.32 o 
  11   5  16        9.39       13.71      5.88 o 
  12   5  16      346.67      390.89     15.33 o 
  13   5  16        1.81        6.64      6.83 o 
   0   6  16      510.27      456.08     15.69 o 
   1   6  16     1538.97     1494.80     18.93 o 
   2   6  16      143.99      124.71      6.15 o 
   3   6  16      105.44      118.08      6.27 o 
   4   6  16      110.78      110.17      6.47 o 
   5   6  16       69.22       58.58      5.02 o 
   6   6  16       57.44       28.32      6.36 o 
   7   6  16       64.47       49.32      7.49 o 
   8   6  16        0.29        4.45      5.72 o 
   9   6  16        0.09        4.52      5.59 o 
  10   6  16      423.71      386.02     17.35 o 
  11   6  16      333.87      333.78     16.55 o 
  12   6  16       14.17        6.56      5.45 o 
  13   6  16      150.77      134.76     13.46 o 
   1   7  16      791.71      743.33     13.73 o 
   2   7  16        2.50        8.26      3.79 o 
   3   7  16      192.53      168.90      7.39 o 
   4   7  16      150.09      157.26      9.65 o 
   5   7  16        4.64        6.83      5.36 o 
   6   7  16      164.80      167.31     10.13 o 
   7   7  16      345.38      317.51     13.52 o 
   8   7  16       23.42        8.13      6.47 o 
   9   7  16      134.60      154.36     10.42 o 
  10   7  16      446.34      436.52     16.51 o 
  11   7  16       86.86      111.57     14.79 o 
  12   7  16      292.69      355.20     15.70 o 
   0   8  16      974.96      959.38     22.38 o 
   1   8  16       10.44       13.26      3.74 o 
   2   8  16      105.62       91.71      7.91 o 
   3   8  16        0.07       -0.63      5.51 o 
   4   8  16       43.53       34.55      6.54 o 
   5   8  16      567.59      604.06     18.07 o 
   6   8  16        5.69       14.75      7.22 o 
   7   8  16       38.03       31.44      6.77 o 
   8   8  16       36.18       31.66      7.33 o 
   9   8  16        0.01        8.94      6.10 o 
  10   8  16      157.98      178.78     12.06 o 
  11   8  16        4.20       35.61      7.73 o 
   1   9  16       25.37       23.74      5.25 o 
   2   9  16       40.47       34.61      6.05 o 
   3   9  16       33.45       31.81      6.07 o 
   4   9  16       30.32       42.37      7.04 o 
   5   9  16      204.34      231.22     12.36 o 
   6   9  16       72.46       65.89      8.16 o 
   7   9  16      395.04      388.66     15.64 o 
   8   9  16       48.19       98.33     10.15 o 
   9   9  16       43.87       56.73      8.68 o 
   0  10  16      235.18      270.47     28.94 o 
   1  10  16      124.36      134.64     15.06 o 
   2  10  16       18.46       15.85      9.00 o 
   3  10  16       92.82       89.25      8.38 o 
   4  10  16      105.48      111.80      9.28 o 
   5  10  16      565.66      614.30     19.07 o 
   6  10  16        0.00       17.69      6.83 o 
   7  10  16       75.48       67.53      8.57 o 
   1  11  16        0.89       15.20     13.04 o 
   2  11  16       33.62       61.69     16.94 o 
   3  11  16       98.48       98.21     15.47 o 
   4  11  16      111.49      121.50     15.08 o 
   1   1  17     2462.27     2518.65     28.86 o 
   2   1  17     2750.57     2758.58     30.01 o 
   3   1  17     1256.58     1339.25     18.86 o 
   4   1  17       28.89       46.18      4.88 o 
   5   1  17     2126.11     2143.25     22.91 o 
   6   1  17       51.20       52.66      4.15 o 
   7   1  17        3.42        1.77      3.34 o 
   8   1  17       17.18       22.62      3.62 o 
   9   1  17      175.20      176.76      8.63 o 
  10   1  17        0.81       13.93      4.69 o 
  11   1  17       14.34        4.49      6.03 o 
  12   1  17        0.36        1.45      6.04 o 
  13   1  17      266.37      321.47     17.89 o 
  14   1  17       26.25       25.14      9.00 o 
   0   2  17      178.23      159.38     25.37 o 
   1   2  17      473.54      399.65     14.96 o 
   2   2  17     1081.09     1088.45     17.13 o 
   3   2  17       42.13       41.10      4.38 o 
   4   2  17      266.33      274.40      8.96 o 
   5   2  17       93.46      106.99      5.85 o 
   6   2  17     1981.85     1822.53     36.93 o 
   7   2  17        4.86       16.60      3.25 o 
   8   2  17      607.16      579.28     16.50 o 
   9   2  17        5.02       11.50      4.78 o 
  10   2  17       30.40       25.00      4.91 o 
  11   2  17       59.76       61.26     11.53 o 
  12   2  17      117.70      103.46     14.61 o 
  13   2  17       23.37       48.99      9.23 o 
  14   2  17        3.72        5.31      7.79 o 
   1   3  17      134.40      123.10      6.45 o 
   2   3  17      153.41      142.12      6.99 o 
   3   3  17      613.38      618.74     13.17 o 
   4   3  17      213.98      212.93      9.39 o 
   5   3  17     2701.67     2433.36     27.74 o 
   6   3  17      175.79      156.02      7.57 o 
   7   3  17      845.41      833.76     34.95 o 
   8   3  17        0.84       11.95      6.02 o 
   9   3  17      309.30      331.24     14.74 o 
  10   3  17      457.53      432.44     15.13 o 
  11   3  17       12.83       28.05      6.10 o 
  12   3  17       55.79       48.36      9.87 o 
  13   3  17       15.05        4.08      7.86 o 
  14   3  17        9.22       11.66     10.68 o 
   0   4  17     1210.67     1180.08     31.87 o 
   1   4  17     1145.16     1166.57     22.44 o 
   2   4  17     2177.21     1972.44     27.72 o 
   3   4  17      995.94     1022.92     20.63 o 
   4   4  17      582.78      658.55     16.75 o 
   5   4  17      192.59      185.11      9.78 o 
   6   4  17      587.16      632.57     19.50 o 
   7   4  17      179.71      147.50     13.68 o 
   8   4  17       51.10       26.85      6.68 o 
   9   4  17        9.05       19.80      6.70 o 
  10   4  17      281.44      297.23     14.68 o 
  11   4  17       92.06       88.44      8.30 o 
  12   4  17      214.65      237.75     12.17 o 
  13   4  17      214.31      234.31     15.66 o 
   1   5  17      170.05      141.84      6.66 o 
   2   5  17      225.24      227.06      9.81 o 
   3   5  17     2032.31     1891.64     25.34 o 
   4   5  17     1164.12     1046.77     21.54 o 
   5   5  17       78.78       42.31      7.28 o 
   6   5  17     1275.86     1207.44     27.26 o 
   7   5  17     1731.32     1709.18     32.42 o 
   8   5  17      111.47      140.40     11.21 o 
   9   5  17        0.09        6.34      5.63 o 
  10   5  17       69.43       99.56      9.87 o 
  11   5  17      222.71      224.87     12.20 o 
  12   5  17      157.79      190.43     11.67 o 
  13   5  17       60.67       79.73      8.93 o 
   0   6  17     1006.11      898.61     21.84 o 
   1   6  17     2567.47     2368.64     24.60 o 
   2   6  17      295.41      317.71     11.05 o 
   3   6  17      586.15      604.43     12.80 o 
   4   6  17       63.68       48.82      5.19 o 
   5   6  17        0.08       10.28      3.88 o 
   6   6  17       36.28       28.84      6.56 o 
   7   6  17      162.95      146.49     10.97 o 
   8   6  17       50.54       25.98      6.78 o 
   9   6  17       17.01       26.61      6.96 o 
  10   6  17        1.34       -4.29      8.12 o 
  11   6  17        5.43       23.39      7.82 o 
  12   6  17       27.21       33.79      7.15 o 
   1   7  17      205.75      149.54      7.01 o 
   2   7  17      166.58      132.91      6.72 o 
   3   7  17       62.16       55.44      5.22 o 
   4   7  17       42.97       21.06      5.78 o 
   5   7  17      264.27      277.44     12.42 o 
   6   7  17        8.00       13.74      5.67 o 
   7   7  17        8.93        8.49      5.46 o 
   8   7  17        0.07        6.49      6.29 o 
   9   7  17       74.04      103.50      9.27 o 
  10   7  17      136.26      136.25     10.53 o 
  11   7  17      228.35      211.24     14.50 o 
   0   8  17        2.76        2.87      5.84 o 
   1   8  17        9.47       13.02      3.97 o 
   2   8  17      154.22      134.47      9.12 o 
   3   8  17        9.46        8.90      5.61 o 
   4   8  17      118.74      117.14      8.97 o 
   5   8  17      255.75      240.80     12.37 o 
   6   8  17      849.78      822.79     21.68 o 
   7   8  17       45.99       60.57      8.11 o 
   8   8  17       40.45       47.90      7.53 o 
   9   8  17        0.04       17.30      6.82 o 
  10   8  17      428.16      457.00     17.86 o 
   1   9  17        0.15        2.16      4.68 o 
   2   9  17        1.88       10.58      5.22 o 
   3   9  17      479.88      459.67     15.75 o 
   4   9  17        8.00       33.91      7.05 o 
   5   9  17       23.50       44.40      7.21 o 
   6   9  17        1.56       10.99      6.39 o 
   7   9  17       79.07       91.49      9.64 o 
   8   9  17      392.05      479.82     17.94 o 
   0  10  17      128.58      148.18     22.39 o 
   1  10  17       15.85       15.28      9.07 o 
   2  10  17       74.09       91.25     11.22 o 
   3  10  17       98.13      126.74      9.58 o 
   4  10  17       66.36      113.30      9.43 o 
   5  10  17       18.04       45.75      7.66 o 
   6  10  17        8.21       18.28      6.54 o 
   1  11  17       68.80      126.55     15.79 o 
   2  11  17        0.14       10.64      9.97 o 
   0   0  18     4366.58     4379.52     77.53 o 
   1   0  18        3.62       17.27      7.09 o 
   2   0  18     1827.07     1807.80     35.63 o 
   3   0  18      994.35     1034.68     27.06 o 
   4   0  18      656.52      575.41     16.94 o 
   5   0  18       19.06       14.02      6.49 o 
   6   0  18      899.17      862.97     19.30 o 
   7   0  18      311.74      287.52     11.45 o 
   8   0  18        8.95       12.84      6.47 o 
   9   0  18       40.03       56.80     10.53 o 
  10   0  18     1393.24     1398.72     65.45 o 
  11   0  18        8.27       15.35      9.72 o 
  12   0  18       63.76       88.45     13.78 o 
  13   0  18       30.32       51.16     12.07 o 
   1   1  18     1792.47     1883.62     25.96 o 
   2   1  18     4166.17     4341.69     38.84 o 
   3   1  18     1766.89     1782.77     22.36 o 
   4   1  18        0.09        8.14      3.76 o 
   5   1  18     1357.86     1425.72     18.19 o 
   6   1  18       28.94       30.86      3.98 o 
   7   1  18      362.46      373.54      8.55 o 
   8   1  18      117.14      130.46      8.43 o 
   9   1  18       39.36       30.88      6.09 o 
  10   1  18      885.56      995.16     24.27 o 
  11   1  18      238.77      266.59     13.84 o 
  12   1  18       32.76       35.30      7.67 o 
  13   1  18      111.25      146.11     13.56 o 
   0   2  18      787.99      795.05     24.07 o 
   1   2  18      540.22      518.47     13.83 o 
   2   2  18      549.90      547.00     14.00 o 
   3   2  18        6.45        3.23      3.75 o 
   4   2  18      359.34      303.83      9.70 o 
   5   2  18        2.17        5.59      3.41 o 
   6   2  18       31.38       52.00      4.37 o 
   7   2  18      717.88      684.30     23.16 o 
   8   2  18      431.92      395.04     13.94 o 
   9   2  18       67.45       71.97      7.92 o 
  10   2  18        7.89       13.40      4.57 o 
  11   2  18      336.59      324.93     17.43 o 
  12   2  18        4.00       -7.02      8.72 o 
  13   2  18       10.25       17.38      8.31 o 
   1   3  18      180.75      154.22      7.39 o 
   2   3  18      143.22      134.42      7.48 o 
   3   3  18       27.46       30.20      4.62 o 
   4   3  18     1621.09     1591.36     22.88 o 
   5   3  18       48.73       50.66      6.43 o 
   6   3  18      179.58      130.70      6.52 o 
   7   3  18        1.18       10.49      4.57 o 
   8   3  18      346.33      351.72     15.36 o 
   9   3  18      145.89      174.47     11.46 o 
  10   3  18      291.22      291.27     12.85 o 
  11   3  18      203.36      183.57     10.84 o 
  12   3  18        5.28       10.42      7.60 o 
  13   3  18       13.74       32.43      9.24 o 
   0   4  18       40.67       58.49     12.02 o 
   1   4  18     1387.68     1315.96     24.29 o 
   2   4  18      251.44      255.09     11.32 o 
   3   4  18      455.25      405.50     13.61 o 
   4   4  18      170.94      154.59      9.56 o 
   5   4  18      269.72      240.30     11.26 o 
   6   4  18        2.98        7.50      6.14 o 
   7   4  18       33.60       27.64      6.97 o 
   8   4  18      223.70      205.39     12.61 o 
   9   4  18      484.85      500.74     18.42 o 
  10   4  18        1.27       10.91      6.42 o 
  11   4  18        1.31        5.54      8.45 o 
  12   4  18      129.73      197.34     15.29 o 
   1   5  18      632.01      568.39     12.62 o 
   2   5  18      147.18      102.81      7.29 o 
   3   5  18       12.88       14.99      5.15 o 
   4   5  18      347.42      320.16     12.78 o 
   5   5  18      110.07       95.87      9.23 o 
   6   5  18      110.69      103.05     10.16 o 
   7   5  18       91.70       89.12      9.57 o 
   8   5  18      442.14      422.55     17.52 o 
   9   5  18       96.08      133.70     11.28 o 
  10   5  18        3.36       15.35      6.72 o 
  11   5  18       36.11       48.48     10.07 o 
  12   5  18      352.69      372.93     15.71 o 
   0   6  18      367.42      355.70     15.24 o 
   1   6  18     1233.42     1297.25     19.03 o 
   2   6  18       31.41       31.60      5.01 o 
   3   6  18      786.76      786.15     14.81 o 
   4   6  18       32.72       45.59      5.60 o 
   5   6  18      227.59      212.08     11.36 o 
   6   6  18        9.00       10.01      5.92 o 
   7   6  18        0.73        0.07      6.62 o 
   8   6  18       25.35       33.56      7.41 o 
   9   6  18        7.14        8.85      6.55 o 
  10   6  18       94.00       70.87      9.30 o 
  11   6  18        2.13       13.41      7.37 o 
   1   7  18       32.89       28.32      4.33 o 
   2   7  18       26.29       29.21      4.37 o 
   3   7  18      454.01      445.96     15.36 o 
   4   7  18       13.05       15.04      5.35 o 
   5   7  18      100.50      109.94      8.89 o 
   6   7  18        4.16       10.59      6.02 o 
   7   7  18       10.93        5.93      6.25 o 
   8   7  18        3.73        2.01      6.00 o 
   9   7  18      135.62      155.98     10.90 o 
  10   7  18      154.81      167.93     11.80 o 
   0   8  18      602.40      500.93     20.08 o 
   1   8  18       86.84       71.70      6.77 o 
   2   8  18      133.11      156.66      9.81 o 
   3   8  18        0.40        3.67      5.34 o 
   4   8  18        0.09        2.60      5.63 o 
   5   8  18        4.19        7.56      6.00 o 
   6   8  18        9.21       20.05      6.45 o 
   7   8  18      161.64      218.17     12.36 o 
   8   8  18       23.48       34.76      7.41 o 
   9   8  18       42.47       80.53      9.27 o 
   1   9  18       84.24       72.09     10.20 o 
   2   9  18      241.39      198.25     11.17 o 
   3   9  18       18.89       22.71      6.26 o 
   4   9  18        7.63       16.77      7.71 o 
   5   9  18       13.34       10.55      6.04 o 
   6   9  18      437.39      534.80     18.55 o 
   7   9  18      165.43      196.61     12.66 o 
   0  10  18       22.31       38.71     17.66 o 
   1  10  18      282.70      318.16     21.67 o 
   2  10  18       63.51       76.65     10.08 o 
   3  10  18       31.54       35.80      8.41 o 
   4  10  18      108.90      137.76     15.33 o 
   1   1  19     1540.81     1640.52     25.08 o 
   2   1  19     3375.62     3465.31     35.87 o 
   3   1  19      461.94      481.61     12.60 o 
   4   1  19       46.27       62.49      5.60 o 
   5   1  19       33.95       27.93      4.09 o 
   6   1  19       29.12       37.47      4.18 o 
   7   1  19        4.98       19.11      3.32 o 
   8   1  19       35.55       34.96      6.00 o 
   9   1  19      499.07      499.42     14.04 o 
  10   1  19        0.49       14.60      6.47 o 
  11   1  19        0.08       -3.52      6.27 o 
  12   1  19        1.46        4.84      6.53 o 
  13   1  19       82.30       91.58     11.78 o 
   0   2  19      267.65      255.99     15.62 o 
   1   2  19      297.66      275.04     12.74 o 
   2   2  19       63.62       78.91      6.09 o 
   3   2  19       38.09       37.73      4.66 o 
   4   2  19      256.99      249.70      9.09 o 
   5   2  19      151.27      151.88      7.40 o 
   6   2  19      291.67      292.95      8.88 o 
   7   2  19      117.90      112.65      6.83 o 
   8   2  19       80.19       94.33      9.32 o 
   9   2  19      153.90      171.40      9.95 o 
  10   2  19       10.83       16.23      6.35 o 
  11   2  19       22.74       26.67      8.26 o 
  12   2  19       61.20       73.11     11.13 o 
  13   2  19       92.64       64.83     10.54 o 
   1   3  19      157.71      129.71      7.08 o 
   2   3  19      545.85      468.67     12.54 o 
   3   3  19      153.45      150.07      7.65 o 
   4   3  19       16.13       20.92      5.25 o 
   5   3  19      188.21      185.75      9.01 o 
   6   3  19       73.04       46.38      5.10 o 
   7   3  19      907.09      843.25     38.08 o 
   8   3  19      676.39      610.80     19.98 o 
   9   3  19        0.02       17.47      5.96 o 
  10   3  19       54.35       29.08      6.67 o 
  11   3  19       54.37       59.27     10.03 o 
  12   3  19       80.02       72.77     10.46 o 
   0   4  19     1290.74     1237.37     45.28 o 
   1   4  19      385.34      335.07     13.39 o 
   2   4  19        0.14       -0.81      5.02 o 
   3   4  19      279.79      274.85     11.91 o 
   4   4  19       69.40       37.59      6.34 o 
   5   4  19        4.67        8.55      5.32 o 
   6   4  19      136.08      102.55     11.18 o 
   7   4  19       24.06       31.23      7.63 o 
   8   4  19        2.24       18.55      6.76 o 
   9   4  19      130.91      162.40     11.93 o 
  10   4  19      262.41      251.09     14.17 o 
  11   4  19      134.44      131.32      9.91 o 
  12   4  19        3.34       13.53      8.23 o 
   1   5  19      513.77      463.55     11.78 o 
   2   5  19       20.30       25.10      5.56 o 
   3   5  19      168.03      176.70      9.24 o 
   4   5  19       19.50       22.26      5.76 o 
   5   5  19      211.09      223.34     12.96 o 
   6   5  19       12.51       27.65      7.03 o 
   7   5  19        9.40       17.46      6.18 o 
   8   5  19       94.22       89.24      9.73 o 
   9   5  19      527.28      598.39     21.20 o 
  10   5  19      508.53      549.39     20.77 o 
  11   5  19       22.34       38.37      7.58 o 
   0   6  19     1429.99     1370.31     28.35 o 
   1   6  19       81.72      164.06      8.49 o 
   2   6  19     2113.96     2104.75     24.64 o 
   3   6  19      852.44      794.72     15.42 o 
   4   6  19       28.57       33.00      5.25 o 
   5   6  19      443.72      414.71     15.44 o 
   6   6  19       11.07       15.24      5.58 o 
   7   6  19        0.17        4.02      8.02 o 
   8   6  19        9.23        4.50      6.79 o 
   9   6  19       65.60       58.63      9.32 o 
  10   6  19       29.26       33.11     11.93 o 
   1   7  19       20.17       20.56      4.47 o 
   2   7  19      753.90      663.97     14.10 o 
   3   7  19      178.83      189.01     11.35 o 
   4   7  19       58.24       77.87      8.54 o 
   5   7  19      368.20      394.78     15.47 o 
   6   7  19       59.83       55.72      7.96 o 
   7   7  19      304.28      311.30     14.41 o 
   8   7  19        0.04        4.55      6.30 o 
   9   7  19       15.54       11.57      6.87 o 
   0   8  19      346.63      385.81     16.59 o 
   1   8  19       10.08       16.17      5.25 o 
   2   8  19       30.19       32.79      6.47 o 
   3   8  19        1.20       -0.78      5.39 o 
   4   8  19        1.70        5.86      5.95 o 
   5   8  19        7.70       13.60      6.01 o 
   6   8  19       15.29       36.76      9.72 o 
   7   8  19       10.09       28.30      6.72 o 
   8   8  19       65.83       82.04      9.49 o 
   1   9  19        1.38        7.05      8.16 o 
   2   9  19       62.88       66.69      7.29 o 
   3   9  19        2.72       10.61      6.14 o 
   4   9  19      202.37      252.76     13.06 o 
   5   9  19       19.25       15.86      6.39 o 
   0  10  19       61.38       73.00     18.44 o 
   1  10  19       59.99       78.42     13.43 o 
   0   0  20       22.80        8.37      8.08 o 
   1   0  20      621.67      636.71     23.23 o 
   2   0  20     2433.32     2351.71     43.20 o 
   3   0  20      965.65      910.13     27.15 o 
   4   0  20     1083.50     1010.38     37.48 o 
   5   0  20      216.88      196.76     10.87 o 
   6   0  20      316.08      327.25     14.09 o 
   7   0  20       80.30       82.60      7.35 o 
   8   0  20       93.84      118.68     13.64 o 
   9   0  20       43.76       44.96     11.78 o 
  10   0  20      885.96      966.11     35.65 o 
  11   0  20      388.24      461.42     26.28 o 
  12   0  20       21.61       42.82     12.14 o 
   1   1  20      911.06      905.50     19.53 o 
   2   1  20      385.79      483.83     14.68 o 
   3   1  20     1597.28     1573.18     22.41 o 
   4   1  20        2.36       10.75      4.24 o 
   5   1  20       13.66       12.32      3.88 o 
   6   1  20      290.21      243.84      8.27 o 
   7   1  20      145.82      147.47      6.11 o 
   8   1  20       63.49       56.35      6.63 o 
   9   1  20      138.57      164.35     11.70 o 
  10   1  20      195.74      167.11     11.96 o 
  11   1  20        0.51       10.24      7.60 o 
  12   1  20      108.12      113.92     10.63 o 
   0   2  20      733.55      683.39     33.62 o 
   1   2  20      275.10      285.35     14.20 o 
   2   2  20       29.22       45.70      5.35 o 
   3   2  20      331.89      296.66     10.31 o 
   4   2  20      508.05      451.07     12.29 o 
   5   2  20      291.56      264.94      9.66 o 
   6   2  20      437.50      428.31     11.46 o 
   7   2  20       15.13       18.77      5.53 o 
   8   2  20       10.35        6.51      5.25 o 
   9   2  20      180.60      191.51     10.81 o 
  10   2  20        2.77        8.34      6.60 o 
  11   2  20        3.98       17.37      9.07 o 
  12   2  20      230.38      250.82     17.04 o 
   1   3  20        0.08        1.14      3.92 o 
   2   3  20      390.54      346.62     11.25 o 
   3   3  20        0.38        2.29      3.86 o 
   4   3  20      572.76      506.98     14.01 o 
   5   3  20      187.66      190.67      9.32 o 
   6   3  20       73.61       73.13      5.83 o 
   7   3  20      124.83      115.22     10.14 o 
   8   3  20       40.44       35.18      7.16 o 
   9   3  20        0.06        2.40      5.85 o 
  10   3  20        0.10        3.97      5.44 o 
  11   3  20       14.42       14.89      7.97 o 
   0   4  20      204.23      222.37     21.30 o 
   1   4  20      121.17      115.94      9.00 o 
   2   4  20       93.92       80.11      7.35 o 
   3   4  20        5.66       15.60      5.56 o 
   4   4  20       60.77       55.06      6.96 o 
   5   4  20       84.41       87.64      8.17 o 
   6   4  20      708.24      653.23     21.41 o 
   7   4  20      476.17      458.35     18.25 o 
   8   4  20      310.49      336.54     16.35 o 
   9   4  20       74.11       45.14      7.72 o 
  10   4  20        9.71        3.70      5.84 o 
  11   4  20       15.21       30.91      9.26 o 
   1   5  20       15.08        8.69      4.15 o 
   2   5  20       46.36       31.43      5.71 o 
   3   5  20      656.69      599.78     15.97 o 
   4   5  20        1.36       12.20      6.14 o 
   5   5  20       26.89       31.45      7.35 o 
   6   5  20       74.64       73.52      9.55 o 
   7   5  20       11.00       13.83      7.21 o 
   8   5  20      138.69      176.73     12.81 o 
   9   5  20       29.98       67.77      9.47 o 
  10   5  20        1.35        8.56      8.69 o 
   0   6  20       19.60       43.45     10.04 o 
   1   6  20      751.39      740.89     15.33 o 
   2   6  20      260.10      246.19      9.69 o 
   3   6  20      171.46      206.56      8.95 o 
   4   6  20       15.31       49.79      6.84 o 
   5   6  20       36.56       50.92      7.99 o 
   6   6  20      109.41       86.99      8.80 o 
   7   6  20       64.09       69.92      9.72 o 
   8   6  20      119.96      112.65     10.83 o 
   9   6  20       35.65       29.14      8.03 o 
   1   7  20      150.32      150.97      7.81 o 
   2   7  20      104.28       91.26      7.83 o 
   3   7  20        8.11       13.02      6.22 o 
   4   7  20        3.67       15.22      8.49 o 
   5   7  20       71.65       82.69      8.83 o 
   6   7  20        0.31        5.70      6.17 o 
   7   7  20       20.50       26.79      8.28 o 
   8   7  20       10.87       16.43      6.37 o 
   0   8  20      375.14      375.60     23.15 o 
   1   8  20       11.32       19.49      5.61 o 
   2   8  20       86.38      103.54      9.10 o 
   3   8  20       70.87       77.56      8.48 o 
   4   8  20      482.81      452.42     16.90 o 
   5   8  20      148.51      173.82     11.94 o 
   6   8  20      503.42      584.52     19.53 o 
   1   9  20        0.60        0.93      7.77 o 
   2   9  20       78.02      100.80     12.13 o 
   3   9  20       73.01       71.77      8.22 o 
   1   1  21       39.75       62.15      6.70 o 
   2   1  21      588.02      573.95     16.03 o 
   3   1  21       23.86       63.03      6.93 o 
   4   1  21        3.20        7.81      4.19 o 
   5   1  21      150.49      156.36      7.34 o 
   6   1  21      619.44      637.55     19.78 o 
   7   1  21      146.40      138.60      7.08 o 
   8   1  21       28.34       40.35      6.42 o 
   9   1  21        3.79        2.76      6.76 o 
  10   1  21       11.78       43.61      8.87 o 
  11   1  21       41.87       70.09      9.34 o 
   0   2  21       92.08       87.16     10.71 o 
   1   2  21      272.37      299.76     11.85 o 
   2   2  21      879.49      819.36     17.14 o 
   3   2  21        0.05       18.98      5.02 o 
   4   2  21      258.63      213.44      9.05 o 
   5   2  21      260.68      239.43      7.91 o 
   6   2  21       94.86       99.87      6.46 o 
   7   2  21       42.11       32.26      5.14 o 
   8   2  21      100.04      109.31      8.74 o 
   9   2  21       52.04       42.63      9.33 o 
  10   2  21        0.01       12.54      7.36 o 
  11   2  21      742.14      689.38     26.25 o 
   1   3  21       11.19        8.01      4.02 o 
   2   3  21       12.95       16.63      4.54 o 
   3   3  21      108.61      105.28      7.44 o 
   4   3  21      125.92      128.26      7.99 o 
   5   3  21       17.01       26.61      5.27 o 
   6   3  21       12.33       10.79      4.10 o 
   7   3  21        0.20       12.86      7.28 o 
   8   3  21       46.58       56.76      8.50 o 
   9   3  21       42.69       79.44      9.26 o 
  10   3  21      102.07      134.85     13.02 o 
   0   4  21       53.24       36.09      9.50 o 
   1   4  21      110.39       94.91      9.41 o 
   2   4  21       13.78       14.84      5.55 o 
   3   4  21      391.72      418.69     15.14 o 
   4   4  21      281.48      229.83     11.89 o 
   5   4  21      102.04      156.94     10.26 o 
   6   4  21        6.80       17.61      7.81 o 
   7   4  21      112.13      112.99     10.42 o 
   8   4  21        0.47       10.28      6.71 o 
   9   4  21       15.92       27.50      7.60 o 
  10   4  21        0.00       -5.14      7.09 o 
   1   5  21       80.25       51.89      5.30 o 
   2   5  21      442.45      398.93     13.51 o 
   3   5  21       29.65       44.71      6.68 o 
   4   5  21      389.77      438.61     15.86 o 
   5   5  21       12.11       24.47      8.93 o 
   6   5  21      290.43      349.27     21.66 o 
   7   5  21       68.53       82.69     10.30 o 
   8   5  21      190.38      168.28     12.63 o 
   9   5  21       64.18       78.47      9.98 o 
   0   6  21      268.11      259.36     13.97 o 
   1   6  21       26.32       22.94      4.90 o 
   2   6  21       22.22       25.34      5.02 o 
   3   6  21      137.02      164.60      8.25 o 
   4   6  21      105.87      108.51      8.46 o 
   5   6  21       34.58       35.08      7.51 o 
   6   6  21      244.87      258.25     13.52 o 
   7   6  21       37.66       56.69      9.24 o 
   8   6  21        0.01       -7.21      7.21 o 
   1   7  21        3.77       12.65      4.43 o 
   2   7  21       20.07       19.93      5.25 o 
   3   7  21        0.27       15.37      5.67 o 
   4   7  21      395.23      424.70     16.62 o 
   5   7  21       76.06      106.60     10.07 o 
   6   7  21      428.01      381.26     16.04 o 
   0   8  21       20.08       16.69      9.49 o 
   1   8  21        9.84        4.75      7.15 o 
   2   8  21       23.72       19.89      6.22 o 
   3   8  21       14.16       14.78      6.17 o 
   4   8  21       50.32       47.61      7.86 o 
   0   0  22      588.49      582.77     34.43 o 
   1   0  22     1282.15     1004.63     30.88 o 
   2   0  22      307.22      365.21     19.45 o 
   3   0  22      671.76      680.42     34.98 o 
   4   0  22      159.04      175.29     11.00 o 
   5   0  22       49.53       56.20      7.43 o 
   6   0  22      865.19      834.03     21.55 o 
   7   0  22      896.39      892.48     29.03 o 
   8   0  22        1.47       30.12     10.85 o 
   9   0  22       95.23       68.98     13.21 o 
  10   0  22        2.14        6.98      9.88 o 
   1   1  22      741.05      756.59     18.67 o 
   2   1  22      184.75      193.60     10.48 o 
   3   1  22      738.04      769.19     16.80 o 
   4   1  22       66.29       50.55      5.42 o 
   5   1  22      100.54      114.27      6.56 o 
   6   1  22      224.23      193.37      8.04 o 
   7   1  22       45.38       55.26      6.39 o 
   8   1  22        6.34       21.87      8.05 o 
   9   1  22        1.59       12.49      7.03 o 
  10   1  22       83.59       78.09      9.51 o 
   0   2  22        1.25       10.90      6.32 o 
   1   2  22        4.27       12.17      5.29 o 
   2   2  22        4.92       16.53      5.00 o 
   3   2  22      652.25      605.93     15.23 o 
   4   2  22        8.96       17.45      5.01 o 
   5   2  22        1.62        3.99      3.48 o 
   6   2  22       23.33       25.41      4.80 o 
   7   2  22      180.53      173.64     10.74 o 
   8   2  22       47.63       53.58      7.36 o 
   9   2  22        8.54       24.30      8.10 o 
  10   2  22        0.33        8.74      8.33 o 
   1   3  22        4.76        1.71      4.28 o 
   2   3  22        7.88        4.29      4.25 o 
   3   3  22        9.69       11.73      4.10 o 
   4   3  22        0.78       -3.93      4.56 o 
   5   3  22        0.38        1.33      4.54 o 
   6   3  22       12.31       24.16      5.63 o 
   7   3  22      151.72      157.30     11.78 o 
   8   3  22      121.08      157.78     12.08 o 
   9   3  22      143.48      179.16     18.17 o 
   0   4  22      200.58      174.07     17.89 o 
   1   4  22       30.28       26.27      6.36 o 
   2   4  22       68.76       70.39      6.96 o 
   3   4  22      278.79      297.07     13.26 o 
   4   4  22        1.22       12.32      5.92 o 
   5   4  22        3.77        7.22      5.55 o 
   6   4  22       10.39        4.42      6.00 o 
   7   4  22      129.60      148.43     12.25 o 
   8   4  22        9.53       51.88      8.97 o 
   9   4  22      227.81      221.76     14.35 o 
   1   5  22      123.36      103.03      6.86 o 
   2   5  22        1.80        7.66      5.56 o 
   3   5  22       33.36       34.09      6.05 o 
   4   5  22       34.31       61.98      7.19 o 
   5   5  22       34.91       25.73      7.64 o 
   6   5  22       35.25       25.52      7.40 o 
   7   5  22       34.72       57.56      9.23 o 
   8   5  22        2.90       -6.58      6.58 o 
   0   6  22      115.48      144.34     11.45 o 
   1   6  22        4.41       11.18      4.50 o 
   2   6  22      117.07      122.83      7.60 o 
   3   6  22       10.59       22.35      6.37 o 
   4   6  22      313.76      350.25     13.71 o 
   5   6  22       22.46       45.70      7.82 o 
   6   6  22      133.21      143.08     11.01 o 
   1   7  22       59.82       53.29      6.79 o 
   2   7  22       30.57       39.35      6.75 o 
   3   7  22        0.22        6.91      5.72 o 
   4   7  22       19.78       18.76      6.81 o 
   5   7  22      280.76      319.72     15.12 o 
   1   1  23       88.59      105.83      8.43 o 
   2   1  23      175.80      165.20      8.84 o 
   3   1  23        3.85       28.96      5.43 o 
   4   1  23       23.03       28.32      4.57 o 
   5   1  23       67.40       77.58      7.98 o 
   6   1  23      515.55      595.85     18.70 o 
   7   1  23      129.96      151.48      7.89 o 
   8   1  23        8.97       26.57      8.74 o 
   9   1  23        4.59        1.88      7.02 o 
   0   2  23      830.92      796.06     34.37 o 
   1   2  23        1.07       18.72      5.16 o 
   2   2  23       40.83       41.81      5.82 o 
   3   2  23       13.59       32.18      5.53 o 
   4   2  23       22.27       25.29      5.09 o 
   5   2  23       67.30       63.57      5.87 o 
   6   2  23      409.49      372.70     11.46 o 
   7   2  23      434.92      513.55     17.44 o 
   8   2  23        0.04      -11.57     11.57 o 
   1   3  23       55.75       48.58      6.09 o 
   2   3  23       65.26       65.20      6.53 o 
   3   3  23       78.67       54.84      7.34 o 
   4   3  23       31.61       32.46      5.98 o 
   5   3  23      246.37      264.23     11.42 o 
   6   3  23       83.76      125.42      9.72 o 
   7   3  23        7.37       28.79      7.76 o 
   8   3  23       51.54       46.91      9.24 o 
   0   4  23       58.94      111.10     13.95 o 
   1   4  23        3.79       24.52      6.68 o 
   2   4  23      103.17      102.42      8.19 o 
   3   4  23        0.15        7.47      5.79 o 
   4   4  23      167.30      134.70     10.05 o 
   5   4  23        2.09        7.41      5.60 o 
   6   4  23       11.15       12.68      6.91 o 
   7   4  23      126.89      149.40     12.45 o 
   1   5  23       53.04       63.88      6.25 o 
   2   5  23       84.79       86.98      7.97 o 
   3   5  23       45.11       56.64      6.83 o 
   4   5  23        1.82        9.65      5.39 o 
   5   5  23       49.89       43.72      8.21 o 
   6   5  23        8.09       19.47      7.23 o 
   0   6  23      358.79      419.14     18.07 o 
   1   6  23       19.09       50.79      6.31 o 
   2   6  23      344.24      407.86     14.75 o 
   3   6  23      106.30       94.72      8.70 o 
   4   6  23      234.58      245.92     12.24 o 
   1   7  23       21.89       10.56      5.70 o 
   0   0  24        8.38       18.41     11.41 o 
   1   0  24       55.53       67.41     10.75 o 
   2   0  24       70.50       63.44     10.03 o 
   3   0  24       70.74      108.91      9.83 o 
   4   0  24       33.83       36.93      7.66 o 
   5   0  24       25.28       19.16      6.92 o 
   6   0  24      620.97      609.07     25.92 o 
   7   0  24      687.01      797.55     29.18 o 
   1   1  24        5.89       11.05      5.10 o 
   2   1  24        7.04       15.88      4.86 o 
   3   1  24        6.15       15.45      4.91 o 
   4   1  24       59.68       66.02      7.01 o 
   5   1  24      134.87      121.82      7.07 o 
   6   1  24      520.98      474.28     13.20 o 
   7   1  24      192.42      185.00     12.02 o 
   0   2  24      275.91      285.26     20.24 o 
   1   2  24      101.28      110.08      8.19 o 
   2   2  24        2.16        9.50      4.57 o 
   3   2  24      139.50      147.92      8.68 o 
   4   2  24        4.44       10.98      4.50 o 
   5   2  24      219.58      274.35     10.37 o 
   6   2  24        4.63       22.85      5.86 o 
   7   2  24      282.80      316.64     14.43 o 
   1   3  24       12.79       19.78      4.97 o 
   2   3  24       56.69       68.94      7.74 o 
   3   3  24       34.07       45.08      6.56 o 
   4   3  24      175.52      205.30     10.65 o 
   5   3  24      389.92      510.57     14.96 o 
   6   3  24      170.86      210.87     13.01 o 
   0   4  24       44.86       89.55     13.35 o 
   1   4  24       85.48      129.43      9.14 o 
   2   4  24       12.28       14.06      5.87 o 
   3   4  24       45.42       39.50      7.56 o 
   4   4  24        2.74        8.11      6.65 o 
   5   4  24       90.87      104.17      9.48 o 
   1   5  24       32.57       26.75      5.33 o 
   2   5  24       14.38       18.58      6.89 o 
   3   5  24        3.49       19.94      7.01 o 
   4   5  24        2.76       -0.06      5.44 o 
   1   1  25       73.71       66.84      7.52 o 
   2   1  25       34.64       44.86      6.09 o 
   3   1  25      543.54      555.77     15.77 o 
   4   1  25      360.51      389.85     12.03 o 
   5   1  25        7.82       11.32      5.29 o 
   0   2  25        0.06       18.64      8.50 o 
   1   2  25       20.06       24.74      5.89 o 
   2   2  25        0.19        9.12      5.42 o 
   3   2  25       22.68       25.23      4.98 o 
   4   2  25       96.25      103.65      8.98 o 
   5   2  25        0.23       11.13      4.78 o 
   1   3  25       97.55      131.78      9.48 o 
   2   3  25       18.93       33.72      7.27 o 
   3   3  25        2.60        5.33      5.33 o 
   4   3  25       10.18        9.10      6.45 o 
   0   4  25      158.75      180.74     17.60 o 
   1   4  25      667.77      787.99     19.95 o 
   2   4  25       38.78       87.76      8.67 o 
   0   0  26       82.20       50.34     14.25 o 
   1   0  26       38.00       41.17      9.99 o 
   2   0  26       74.78       57.75      9.67 o 
   1   1  26        0.33        0.99      4.78 o 
   2   1  26       23.00       53.06      6.43 o 
   0   2  26      154.28      152.51     12.34 o 
   1   2  26       38.25       52.68      6.73 o 
                                                 
